# Supplementary material for: Decoupling evolution of water footprint of energy and its driving factors: Evidence from Northeast China
Source: PLoS One. 2025 Jan 14;20(1):e0317031. doi: 10.1371/journal.pone.0317031 (PMC11731739; doi:10.1371/journal.pone.0317031)
Supplement: S1 Data — (XLSX) [file pone.0317031.s001.xlsx]

## Sheet: WFE and GWFE of regions
WFE(million m3)						GWFE(million m3)
Year	Northeast China	Heilongjiang	Jilin	Liaoning		Year	Northeast China	Heilongjiang	Jilin	Liaoning
2005	2480.49	1131.31	488.215	860.962		2005	957.252	463.03	141.229	352.993
2006	2529.91	1154.66	471.337	903.908		2006	1038.28	488.767	159.793	389.724
2007	2578.82	1136.05	513.579	929.187		2007	1063.81	487.069	178.443	398.299
2008	2578.7	1135.14	519.109	924.452		2008	1066.84	477.176	188.319	401.348
2009	2589.15	1130.17	561.126	897.852		2009	1109.24	477.306	223.44	408.493
2010	2867.1	1156.67	711.647	998.782		2010	1175.51	480.541	244.379	450.591
2011	2856.85	1165.36	681.337	1010.15		2011	1236.27	488.261	277.974	470.034
2012	2868.59	1136.36	715.096	1017.13		2012	1214.36	464.453	298.758	451.149
2013	2869.14	1107.67	726.309	1035.16		2013	1014.35	413.505	194.089	406.761
2014	2672.14	1067.67	619.523	984.948		2014	978.094	389.109	197.63	391.355
2015	2541.89	1032.92	554.698	954.27		2015	937.636	376.504	176.213	384.919
2016	2561.08	996.43	578.058	986.596		2016	876.189	355.436	149.73	371.022
2017	2469.06	1001.86	527.385	939.819		2017	877.611	366.689	154.223	356.699
2018	2515.87	1013.14	542.859	959.87		2018	879.283	368.068	156.783	354.431
2019	2562.35	997.446	565.86	999.042		2019	867.275	352.269	156.015	358.992
2020	2687.36	1010.96	635.754	1040.64		2020	872.618	359.737	152.601	360.281

## Sheet: WFE and GWFE of energies
Year	Province	WF of coal (million m3)	WF of crude oil (million m3)	WF of natural gas (million m3)	WF of fossil energy (million m3)	GWF of fossil energy (million m3)	WF of thermal power (million m3)	WF of hydropower (million m3)	WF of other power (million m3)	WF of power (million m3)	GWF of power (million m3)
2005	Northeast China	670.818	664.133	3.32413	1338.28	656.027	778.058	363.934	0.222178	1142.21	301.225
2006	Northeast China	723.42	655.716	3.12012	1382.26	703.569	864.561	282.849	0.242444	1147.65	334.715
2007	Northeast China	719.812	629.843	3.15533	1352.81	698.624	943.272	282.072	0.665532	1226.01	365.188
2008	Northeast China	719.583	621.174	3.56414	1344.32	697.901	952.97	279.641	1.77142	1234.38	368.942
2009	Northeast China	752.92	592.027	3.98096	1348.93	726.564	988.44	248.359	3.42274	1240.22	382.675
2010	Northeast China	801.942	593.769	4.13617	1399.85	771.515	1043.51	418.088	5.65452	1467.25	403.995
2011	Northeast China	824.015	603.027	4.25617	1431.3	792.299	1146.77	271.28	7.506	1425.55	443.971
2012	Northeast China	795.061	610.006	5.0482	1410.12	766.344	1157.22	292.548	8.70696	1458.47	448.016
2013	Northeast China	572.518	598.86	5.37782	1176.76	562.178	1167.96	510.694	13.7243	1692.38	452.177
2014	Northeast China	514.386	596.771	5.26261	1116.42	508.88	1211.97	327.573	16.1813	1555.72	469.214
2015	Northeast China	476.393	581.594	5.0178	1063.01	473.15	1199.76	261.436	17.6918	1478.89	464.486
2016	Northeast China	401.792	554.599	5.0666	961.458	403.221	1221.67	355.646	22.3133	1599.63	472.968
2017	Northeast China	394.858	512.763	5.13861	912.759	394.22	1248.59	279.033	28.68	1556.3	483.391
2018	Northeast China	370.602	488.297	5.42102	864.32	370.508	1314.15	299.378	38.0204	1651.55	508.774
2019	Northeast China	338.464	477.056	5.73303	821.253	340.436	1360.82	335.545	44.7348	1741.1	526.84
2020	Northeast China	332.901	467.568	5.91704	806.386	334.762	1389.27	443.294	48.4092	1880.97	537.856
2005	Heilongjiang	365.61	473.991	1.95448	841.555	364.703	253.977	35.7299	0.05004	289.757	98.3272
2006	Heilongjiang	386.063	455.571	1.97208	843.606	382.232	275.178	35.8271	0.0532926	311.058	106.535
2007	Heilongjiang	377.921	437.655	2.04008	817.615	373.651	292.957	25.3026	0.180144	318.439	113.418
2008	Heilongjiang	363.313	421.984	2.16809	787.465	359.307	304.451	42.6814	0.545436	347.678	117.868
2009	Heilongjiang	365.557	419.906	2.4033	787.867	361.25	299.77	41.539	0.995796	342.305	116.056
2010	Heilongjiang	362.692	420.347	2.4001	785.439	358.658	314.822	54.7615	1.65132	371.235	121.883
2011	Heilongjiang	361.641	420.462	2.4801	784.584	357.712	337.207	41.3689	2.20176	380.778	130.55
2012	Heilongjiang	336.667	419.99	2.69611	759.353	334.867	334.72	39.7161	2.56705	377.003	129.587
2013	Heilongjiang	287.087	419.938	2.79931	709.824	289.539	320.202	74.1821	3.46277	397.847	123.966
2014	Heilongjiang	251.216	419.833	2.83131	673.88	256.736	341.918	48.2718	3.60194	393.792	132.374
2015	Heilongjiang	237.113	402.892	2.86571	642.871	242.763	345.45	40.98	3.62196	390.051	133.741
2016	Heilongjiang	212.975	383.727	3.04332	599.745	219.487	351.153	41.0043	4.52754	396.685	135.949
2017	Heilongjiang	223.719	358.988	3.24333	585.951	227.754	358.867	51.0913	5.9481	415.906	138.935
2018	Heilongjiang	216.447	338.406	3.48334	558.337	219.815	382.934	63.6818	8.18876	454.805	148.253
2019	Heilongjiang	193.558	324.321	3.65295	521.531	198.004	398.462	67.3521	10.1004	475.915	154.265
2020	Heilongjiang	200.509	314.979	3.74255	519.231	203.773	402.85	77.755	11.1273	491.733	155.963
2005	Jilin	84.8455	57.79	0.432017	143.067	81.305	154.782	190.316	0.0495396	345.148	59.9239
2006	Jilin	98.3755	71.4135	0.192808	169.982	94.5222	168.593	132.711	0.0520416	301.356	65.2706
2007	Jilin	112.319	65.4834	0.417617	178.22	106.915	184.754	150.284	0.320256	335.359	71.5276
2008	Jilin	127.007	73.3133	0.699228	201.019	120.871	174.217	143.187	0.685548	318.09	67.4482
2009	Jilin	154.723	67.1627	0.929637	222.815	145.843	200.431	136.794	1.08587	338.311	77.5968
2010	Jilin	176.282	73.7121	1.09604	251.09	165.99	202.476	256.429	1.65132	460.556	78.3887
2011	Jilin	188.93	77.6061	1.20005	267.736	177.813	258.715	152.885	2.0016	413.601	100.161
2012	Jilin	213.737	85.0581	1.77607	300.571	201.025	252.443	159.885	2.19676	414.525	97.7333
2013	Jilin	94.7559	73.8591	1.91288	170.528	91.5317	264.903	287.978	2.90018	555.781	102.557
2014	Jilin	95.1323	69.6817	1.78247	166.597	91.5972	273.88	176.097	2.94907	452.926	106.033
2015	Jilin	77.1955	69.8497	1.62487	148.67	75.192	260.935	141.996	3.0978	406.028	101.021
2016	Jilin	49.5211	64.0979	1.58166	115.201	49.5166	258.85	200.33	3.67704	462.858	100.214
2017	Jilin	50.565	44.1769	1.48646	96.2283	49.1922	271.293	154.27	5.59368	431.157	105.031
2018	Jilin	43.2143	40.6608	1.46806	85.3432	42.2451	295.85	154.1	7.56574	457.516	114.538
2019	Jilin	33.3177	42.1827	1.58566	77.0861	33.3042	316.959	162.267	9.5477	488.774	122.711
2020	Jilin	24.9455	42.4451	1.58486	68.9754	25.6655	327.872	228.088	10.8192	566.779	126.936
2005	Liaoning	220.363	132.352	0.937638	353.653	210.019	369.299	137.888	0.122598	507.31	142.974
2006	Liaoning	238.982	128.731	0.955238	368.668	226.815	420.791	114.311	0.13711	535.239	162.909
2007	Liaoning	229.573	126.705	0.697628	356.976	218.057	465.561	106.485	0.165132	572.211	180.242
2008	Liaoning	229.264	125.876	0.696828	355.837	217.722	474.302	93.7727	0.540432	568.615	183.626
2009	Liaoning	232.64	104.958	0.648026	338.246	219.471	488.239	70.0257	1.34107	559.606	189.022
2010	Liaoning	262.968	99.7103	0.640026	363.318	246.867	526.214	106.898	2.35188	635.464	203.724
2011	Liaoning	273.444	104.958	0.576023	378.978	256.774	550.845	77.0259	3.30264	631.174	213.26
2012	Liaoning	244.657	104.958	0.576023	350.192	230.453	570.053	92.9463	3.94315	666.943	220.696
2013	Liaoning	190.675	105.063	0.665627	296.403	181.108	582.858	148.534	7.36132	738.754	225.654
2014	Liaoning	168.038	107.257	0.648826	275.943	160.547	596.171	103.203	9.63032	709.004	230.807
2015	Liaoning	162.085	108.852	0.527221	271.464	155.194	593.374	78.4599	10.9721	682.806	229.725
2016	Liaoning	139.296	106.774	0.441618	246.512	134.217	611.664	114.311	14.1088	740.084	236.806
2017	Liaoning	120.574	109.597	0.408816	230.58	117.274	618.429	73.6716	17.1383	709.239	239.425
2018	Liaoning	110.94	109.23	0.469619	220.64	108.448	635.369	81.5954	22.2659	739.23	245.983
2019	Liaoning	111.589	110.552	0.49442	222.636	109.128	645.394	105.926	25.0867	776.407	249.864
2020	Liaoning	107.447	110.143	0.589624	218.18	105.323	658.549	137.451	26.4627	822.463	254.957
