# Supplementary material for: Decoupling evolution of water footprint of energy and its driving factors: Evidence from Northeast China
Source: PLoS One. 2025 Jan 14;20(1):e0317031. doi: 10.1371/journal.pone.0317031 (PMC11731739; doi:10.1371/journal.pone.0317031)
Supplement: S2 Data — (XLSX) [file pone.0317031.s002.xlsx]

## Sheet: WFE-TWC
e
Year	Northeast China	Heilongjiang	Jilin	Liaoning			Province	Year	Category of energy	e
2004-2005	3.28429	2.84727	-20.6163	0.232261			Northeast China	2004-2005	coal	4.1479
2005-2006	0.369941	0.381236	-0.755945	0.241545			Northeast China	2005-2006	coal	1.45604
2006-2007	2.13592	-0.887051	-4.39143	0.699886			Northeast China	2006-2007	coal	-0.551003
2007-2008	-0.00275558	-0.0417717	0.328885	2.25527			Northeast China	2007-2008	coal	-0.0193731
2008-2009	0.0837758	-0.0673913	1.20371	-0.886661			Northeast China	2008-2009	coal	0.958085
2009-2010	3.30879	0.852554	3.34857	5.33805			Northeast China	2009-2010	coal	2.00679
2010-2011	-0.0534277	0.0890838	-0.456323	0.680772			Northeast China	2010-2011	coal	0.411252
2011-2012	0.921536	-1.34936	-4.64327	-0.146228			Northeast China	2011-2012	coal	-7.88211
2012-2013	0.0242188	-2.66471	1.19729	-8.54297			Northeast China	2012-2013	coal	-35.3187
2013-2014	-14.5536	-7.2682	-12.8893	7.92754			Northeast China	2013-2014	coal	-21.5223
2014-2015	3.38509	1.34664	-23.1943	1.45005			Northeast China	2014-2015	coal	5.12935
2015-2016	-0.516823	4.6491	-5.11476	-0.280959			Northeast China	2015-2016	coal	10.7182
2016-2017	2.32243	3.84091	2.0026	0.490976			Northeast China	2016-2017	coal	1.11551
2017-2018	-0.673359	-0.432308	-0.516322	-1.09529			Northeast China	2017-2018	coal	2.18184
2018-2019	-0.2917	0.159034	-1.23492	1.30575			Northeast China	2018-2019	coal	1.36926
2019-2020	5.4262	1.13691	6.19743	-1.80682			Northeast China	2019-2020	coal	-1.82795
							Northeast China	2004-2005	crude oil	-0.544681
							Northeast China	2005-2006	crude oil	-0.235346
							Northeast China	2006-2007	crude oil	-4.35911
							Northeast China	2007-2008	crude oil	-0.836982
							Northeast China	2008-2009	crude oil	-0.970381
							Northeast China	2009-2010	crude oil	0.0907065
							Northeast China	2010-2011	crude oil	0.232951
							Northeast China	2011-2012	crude oil	2.5964
							Northeast China	2012-2013	crude oil	-2.30567
							Northeast China	2013-2014	crude oil	-0.739285
							Northeast China	2014-2015	crude oil	1.76613
							Northeast China	2015-2016	crude oil	3.17697
							Northeast China	2016-2017	crude oil	4.87579
							Northeast China	2017-2018	crude oil	1.69466
							Northeast China	2018-2019	crude oil	0.363497
							Northeast China	2019-2020	crude oil	-2.21207
							Northeast China	2004-2005	natural gas	5.40197
							Northeast China	2005-2006	natural gas	0.0884122
							Northeast China	2006-2007	natural gas	7.54298
							Northeast China	2007-2008	natural gas	0.415288
							Northeast China	2008-2009	natural gas	0.0978356
							Northeast China	2009-2010	natural gas	5.64214
							Northeast China	2010-2011	natural gas	-0.424668
							Northeast China	2011-2012	natural gas	5.17995
							Northeast China	2012-2013	natural gas	20.2369
							Northeast China	2013-2014	natural gas	-17.1162
							Northeast China	2014-2015	natural gas	3.42992
							Northeast China	2015-2016	natural gas	-5.5881
							Northeast China	2016-2017	natural gas	1.75059
							Northeast China	2017-2018	natural gas	-2.17375
							Northeast China	2018-2019	natural gas	-0.856103
							Northeast China	2019-2020	natural gas	8.93536
							Northeast China	2004-2005	thermal power	2.71126
							Northeast China	2005-2006	thermal power	2.06439
							Northeast China	2006-2007	thermal power	10.0582
							Northeast China	2007-2008	thermal power	0.625164
							Northeast China	2008-2009	thermal power	0.769746
							Northeast China	2009-2010	thermal power	1.71724
							Northeast China	2010-2011	thermal power	1.47847
							Northeast China	2011-2012	thermal power	2.04407
							Northeast China	2012-2013	thermal power	1.17181
							Northeast China	2013-2014	thermal power	7.98631
							Northeast China	2014-2015	thermal power	0.699683
							Northeast China	2015-2016	thermal power	-1.24989
							Northeast China	2016-2017	thermal power	-1.42436
							Northeast China	2017-2018	thermal power	-1.86506
							Northeast China	2018-2019	thermal power	-0.560665
							Northeast China	2019-2020	thermal power	2.32569
							Northeast China	2004-2005	hydropower	12.7268
							Northeast China	2005-2006	hydropower	-4.13703
							Northeast China	2006-2007	hydropower	-0.303801
							Northeast China	2007-2008	hydropower	-0.523971
							Northeast China	2008-2009	hydropower	-2.31342
							Northeast China	2009-2010	hydropower	21.0636
							Northeast China	2010-2011	hydropower	-5.24664
							Northeast China	2011-2012	hydropower	17.5863
							Northeast China	2012-2013	hydropower	94.0899
							Northeast China	2013-2014	hydropower	-76.0058
							Northeast China	2014-2015	hydropower	14.021
							Northeast China	2015-2016	hydropower	-24.6649
							Northeast China	2016-2017	hydropower	13.9236
							Northeast China	2017-2018	hydropower	-2.58956
							Northeast China	2018-2019	hydropower	-1.90756
							Northeast China	2019-2020	hydropower	35.7145
							Northeast China	2004-2005	other power	4.60117
							Northeast China	2005-2006	other power	1.69373
							Northeast China	2006-2007	other power	192.797
							Northeast China	2007-2008	other power	101.04
							Northeast China	2008-2009	other power	19.2785
							Northeast China	2009-2010	other power	20.0971
							Northeast China	2010-2011	other power	4.89239
							Northeast China	2011-2012	other power	35.8914
							Northeast China	2012-2013	other power	72.71
							Northeast China	2013-2014	other power	37.9487
							Northeast China	2014-2015	other power	-6.48266
							Northeast China	2015-2016	other power	-17.8795
							Northeast China	2016-2017	other power	-18.4425
							Northeast China	2017-2018	other power	-11.5671
							Northeast China	2018-2019	other power	-2.78848
							Northeast China	2019-2020	other power	9.13529
							Heilongjiang	2004-2005	coal	8.5521
							Heilongjiang	2005-2006	coal	1.03323
							Heilongjiang	2006-2007	coal	-1.16081
							Heilongjiang	2007-2008	coal	-2.01137
							Heilongjiang	2008-2009	coal	0.0950711
							Heilongjiang	2009-2010	coal	-0.28492
							Heilongjiang	2010-2011	coal	-0.0343816
							Heilongjiang	2011-2012	coal	-3.74396
							Heilongjiang	2012-2013	coal	-15.5453
							Heilongjiang	2013-2014	coal	-25.1491
							Heilongjiang	2014-2015	coal	2.3228
							Heilongjiang	2015-2016	coal	13.3961
							Heilongjiang	2016-2017	coal	35.5768
							Heilongjiang	2017-2018	coal	1.24756
							Heilongjiang	2018-2019	coal	1.0856
							Heilongjiang	2019-2020	coal	3.01284
							Heilongjiang	2004-2005	crude oil	-0.691356
							Heilongjiang	2005-2006	crude oil	-0.717754
							Heilongjiang	2006-2007	crude oil	-2.16451
							Heilongjiang	2007-2008	crude oil	-1.86314
							Heilongjiang	2008-2009	crude oil	-0.0757852
							Heilongjiang	2009-2010	crude oil	0.0381675
							Heilongjiang	2010-2011	crude oil	0.00325787
							Heilongjiang	2011-2012	crude oil	-0.060901
							Heilongjiang	2012-2013	crude oil	-0.0131899
							Heilongjiang	2013-2014	crude oil	-0.0503069
							Heilongjiang	2014-2015	crude oil	1.66948
							Heilongjiang	2015-2016	crude oil	6.25978
							Heilongjiang	2016-2017	crude oil	-45.4638
							Heilongjiang	2017-2018	crude oil	2.20051
							Heilongjiang	2018-2019	crude oil	0.427285
							Heilongjiang	2019-2020	crude oil	-2.4163
							Heilongjiang	2004-2005	natural gas	4.31079
							Heilongjiang	2005-2006	natural gas	0.166323
							Heilongjiang	2006-2007	natural gas	1.89788
							Heilongjiang	2007-2008	natural gas	3.26499
							Heilongjiang	2008-2009	natural gas	1.66946
							Heilongjiang	2009-2010	natural gas	-0.0484105
							Heilongjiang	2010-2011	natural gas	0.395377
							Heilongjiang	2011-2012	natural gas	4.72199
							Heilongjiang	2012-2013	natural gas	4.04068
							Heilongjiang	2013-2014	natural gas	2.30097
							Heilongjiang	2014-2015	natural gas	-0.50272
							Heilongjiang	2015-2016	natural gas	-8.15565
							Heilongjiang	2016-2017	natural gas	46.346
							Heilongjiang	2017-2018	natural gas	-2.84019
							Heilongjiang	2018-2019	natural gas	-0.499844
							Heilongjiang	2019-2020	natural gas	2.05779
							Heilongjiang	2004-2005	thermal power	4.25021
							Heilongjiang	2005-2006	thermal power	1.54174
							Heilongjiang	2006-2007	thermal power	3.55594
							Heilongjiang	2007-2008	thermal power	2.04162
							Heilongjiang	2008-2009	thermal power	-0.236588
							Heilongjiang	2009-2010	thermal power	1.82548
							Heilongjiang	2010-2011	thermal power	0.843391
							Heilongjiang	2011-2012	thermal power	-0.399815
							Heilongjiang	2012-2013	thermal power	-4.57861
							Heilongjiang	2013-2014	thermal power	13.6509
							Heilongjiang	2014-2015	thermal power	-0.427315
							Heilongjiang	2015-2016	thermal power	-2.17259
							Heilongjiang	2016-2017	thermal power	15.4911
							Heilongjiang	2017-2018	thermal power	-2.57403
							Heilongjiang	2018-2019	thermal power	-0.416274
							Heilongjiang	2019-2020	thermal power	0.92382
							Heilongjiang	2004-2005	hydropower	1.1364
							Heilongjiang	2005-2006	hydropower	0.0502568
							Heilongjiang	2006-2007	hydropower	-16.168
							Heilongjiang	2007-2008	hydropower	35.7402
							Heilongjiang	2008-2009	hydropower	-0.411882
							Heilongjiang	2009-2010	hydropower	11.5728
							Heilongjiang	2010-2011	hydropower	-2.90084
							Heilongjiang	2011-2012	hydropower	-2.16607
							Heilongjiang	2012-2013	hydropower	91.6049
							Heilongjiang	2013-2014	hydropower	-70.3021
							Heilongjiang	2014-2015	hydropower	6.25
							Heilongjiang	2015-2016	hydropower	-0.0780502
							Heilongjiang	2016-2017	hydropower	173.478
							Heilongjiang	2017-2018	hydropower	-9.45817
							Heilongjiang	2018-2019	hydropower	-0.591647
							Heilongjiang	2019-2020	hydropower	12.9577
							Heilongjiang	2004-2005	other power	25.1664
							Heilongjiang	2005-2006	other power	1.20051
							Heilongjiang	2006-2007	other power	131.007
							Heilongjiang	2007-2008	other power	105.517
							Heilongjiang	2008-2009	other power	12.7062
							Heilongjiang	2009-2010	other power	23.9331
							Heilongjiang	2010-2011	other power	3.95377
							Heilongjiang	2011-2012	other power	8.99483
							Heilongjiang	2012-2013	other power	36.8324
							Heilongjiang	2013-2014	other power	8.08978
							Heilongjiang	2014-2015	other power	-0.229921
							Heilongjiang	2015-2016	other power	-32.9014
							Heilongjiang	2016-2017	other power	221.263
							Heilongjiang	2017-2018	other power	-14.458
							Heilongjiang	2018-2019	other power	-2.39646
							Heilongjiang	2019-2020	other power	8.52954
							Jilin	2004-2005	coal	-0.188186
							Jilin	2005-2006	coal	0.983913
							Jilin	2006-2007	coal	0.535637
							Jilin	2007-2008	coal	0.707261
							Jilin	2008-2009	coal	1.75811
							Jilin	2009-2010	coal	0.776162
							Jilin	2010-2011	coal	0.347368
							Jilin	2011-2012	coal	1.07648
							Jilin	2012-2013	coal	-6.4419
							Jilin	2013-2014	coal	0.0695383
							Jilin	2014-2015	coal	-36.4883
							Jilin	2015-2016	coal	-8.781
							Jilin	2016-2017	coal	0.444046
							Jilin	2017-2018	coal	-4.78522
							Jilin	2018-2019	coal	-5.44873
							Jilin	2019-2020	coal	-5.56836
							Jilin	2004-2005	crude oil	1.10371
							Jilin	2005-2006	crude oil	1.45453
							Jilin	2006-2007	crude oil	-0.313805
							Jilin	2007-2008	crude oil	0.646717
							Jilin	2008-2009	crude oil	-0.675892
							Jilin	2009-2010	crude oil	0.543175
							Jilin	2010-2011	crude oil	0.255754
							Jilin	2011-2012	crude oil	0.787265
							Jilin	2012-2013	crude oil	-1.52364
							Jilin	2013-2014	crude oil	-0.99002
							Jilin	2014-2015	crude oil	0.466394
							Jilin	2015-2016	crude oil	-2.01693
							Jilin	2016-2017	crude oil	-6.5467
							Jilin	2017-2018	crude oil	-2.61994
							Jilin	2018-2019	crude oil	0.890526
							Jilin	2019-2020	crude oil	0.137842
							Jilin	2004-2005	natural gas	4.35385
							Jilin	2005-2006	natural gas	-3.41635
							Jilin	2006-2007	natural gas	4.40621
							Jilin	2007-2008	natural gas	3.64723
							Jilin	2008-2009	natural gas	2.65477
							Jilin	2009-2010	natural gas	0.997067
							Jilin	2010-2011	natural gas	0.459403
							Jilin	2011-2012	natural gas	3.93535
							Jilin	2012-2013	natural gas	0.891373
							Jilin	2013-2014	natural gas	-1.19332
							Jilin	2014-2015	natural gas	-17.1114
							Jilin	2015-2016	natural gas	-0.651241
							Jilin	2016-2017	natural gas	-1.26793
							Jilin	2017-2018	natural gas	-0.407482
							Jilin	2018-2019	natural gas	1.90598
							Jilin	2019-2020	natural gas	-0.0111804
							Jilin	2004-2005	thermal power	0.580625
							Jilin	2005-2006	thermal power	0.55052
							Jilin	2006-2007	thermal power	0.362264
							Jilin	2007-2008	thermal power	-0.308471
							Jilin	2008-2009	thermal power	1.21222
							Jilin	2009-2010	thermal power	0.056842
							Jilin	2010-2011	thermal power	1.34471
							Jilin	2011-2012	thermal power	-0.198744
							Jilin	2012-2013	thermal power	0.571178
							Jilin	2013-2014	thermal power	0.593176
							Jilin	2014-2015	thermal power	-9.14706
							Jilin	2015-2016	thermal power	-0.195689
							Jilin	2016-2017	thermal power	1.01255
							Jilin	2017-2018	thermal power	2.97967
							Jilin	2018-2019	thermal power	1.6976
							Jilin	2019-2020	thermal power	0.762951
							Jilin	2004-2005	hydropower	2.97657
							Jilin	2005-2006	hydropower	-1.86755
							Jilin	2006-2007	hydropower	0.500404
							Jilin	2007-2008	hydropower	-0.255431
							Jilin	2008-2009	hydropower	-0.359677
							Jilin	2009-2010	hydropower	4.87141
							Jilin	2010-2011	hydropower	-1.95492
							Jilin	2011-2012	hydropower	0.375391
							Jilin	2012-2013	hydropower	9.27114
							Jilin	2013-2014	hydropower	-6.80056
							Jilin	2014-2015	hydropower	-37.4761
							Jilin	2015-2016	hydropower	10.0625
							Jilin	2016-2017	hydropower	-4.84318
							Jilin	2017-2018	hydropower	-0.0363041
							Jilin	2018-2019	hydropower	1.26092
							Jilin	2019-2020	hydropower	8.9886
							Jilin	2004-2005	other power	1.6981
							Jilin	2005-2006	other power	0.311616
							Jilin	2006-2007	other power	19.4763
							Jilin	2007-2008	other power	6.16926
							Jilin	2008-2009	other power	4.70452
							Jilin	2009-2010	other power	2.90059
							Jilin	2010-2011	other power	1.02696
							Jilin	2011-2012	other power	0.799368
							Jilin	2012-2013	other power	3.70553
							Jilin	2013-2014	other power	0.295071
							Jilin	2014-2015	other power	9.76026
							Jilin	2015-2016	other power	4.57997
							Jilin	2016-2017	other power	10.9798
							Jilin	2017-2018	other power	11.6051
							Jilin	2018-2019	other power	6.23278
							Jilin	2019-2020	other power	2.95102
							Liaoning	2004-2005	coal	-0.953266
							Liaoning	2005-2006	coal	0.543151
							Liaoning	2006-2007	coal	-0.173695
							Liaoning	2007-2008	coal	-0.00749944
							Liaoning	2008-2009	coal	0.263639
							Liaoning	2009-2010	coal	1.54609
							Liaoning	2010-2011	coal	0.225162
							Liaoning	2011-2012	coal	-1.15267
							Liaoning	2012-2013	coal	-2.89533
							Liaoning	2013-2014	coal	-2.79162
							Liaoning	2014-2015	coal	-3.84316
							Liaoning	2015-2016	coal	-15.5952
							Liaoning	2016-2017	coal	-2.10759
							Liaoning	2017-2018	coal	-0.953619
							Liaoning	2018-2019	coal	0.102168
							Liaoning	2019-2020	coal	-5.91
							Liaoning	2004-2005	crude oil	-0.141443
							Liaoning	2005-2006	crude oil	-0.175874
							Liaoning	2006-2007	crude oil	-0.0694192
							Liaoning	2007-2008	crude oil	-0.0364957
							Liaoning	2008-2009	crude oil	-2.97499
							Liaoning	2009-2010	crude oil	-0.59299
							Liaoning	2010-2011	crude oil	0.29748
							Liaoning	2011-2012	crude oil	2.0864e-06
							Liaoning	2012-2013	crude oil	0.0131195
							Liaoning	2013-2014	crude oil	0.490957
							Liaoning	2014-2015	crude oil	1.61358
							Liaoning	2015-2016	crude oil	-2.11772
							Liaoning	2016-2017	crude oil	0.414633
							Liaoning	2017-2018	crude oil	-0.0400064
							Liaoning	2018-2019	crude oil	0.211665
							Liaoning	2019-2020	crude oil	-0.589561
							Liaoning	2004-2005	natural gas	-3.46634
							Liaoning	2005-2006	natural gas	0.120668
							Liaoning	2006-2007	natural gas	-1.18971
							Liaoning	2007-2008	natural gas	-0.00639555
							Liaoning	2008-2009	natural gas	-1.25377
							Liaoning	2009-2010	natural gas	-0.146417
							Liaoning	2010-2011	natural gas	-0.565212
							Liaoning	2011-2012	natural gas	0.109493
							Liaoning	2012-2013	natural gas	2.04121
							Liaoning	2013-2014	natural gas	-0.593509
							Liaoning	2014-2015	natural gas	-20.3319
							Liaoning	2015-2016	natural gas	-18.0104
							Liaoning	2016-2017	natural gas	-1.16468
							Liaoning	2017-2018	natural gas	1.77516
							Liaoning	2018-2019	natural gas	0.923268
							Liaoning	2019-2020	natural gas	30.6602
							Liaoning	2004-2005	thermal power	0.103113
							Liaoning	2005-2006	thermal power	0.896315
							Liaoning	2006-2007	thermal power	0.469369
							Liaoning	2007-2008	thermal power	0.104705
							Liaoning	2008-2009	thermal power	0.52605
							Liaoning	2009-2010	thermal power	0.922435
							Liaoning	2010-2011	thermal power	0.26457
							Liaoning	2011-2012	thermal power	0.381799
							Liaoning	2012-2013	thermal power	0.294764
							Liaoning	2013-2014	thermal power	0.537056
							Liaoning	2014-2015	thermal power	-0.508963
							Liaoning	2015-2016	thermal power	3.41911
							Liaoning	2016-2017	thermal power	0.173436
							Liaoning	2017-2018	thermal power	0.326934
							Liaoning	2018-2019	thermal power	0.275863
							Liaoning	2019-2020	thermal power	3.24548
							Liaoning	2004-2005	hydropower	3.84483
							Liaoning	2005-2006	hydropower	-1.09915
							Liaoning	2006-2007	hydropower	-0.302044
							Liaoning	2007-2008	hydropower	-0.665768
							Liaoning	2008-2009	hydropower	-4.53356
							Liaoning	2009-2010	hydropower	6.24482
							Liaoning	2010-2011	hydropower	-1.57946
							Liaoning	2011-2012	hydropower	2.2631
							Liaoning	2012-2013	hydropower	7.84783
							Liaoning	2013-2014	hydropower	-7.17626
							Liaoning	2014-2015	hydropower	-26.009
							Liaoning	2015-2016	hydropower	50.6854
							Liaoning	2016-2017	hydropower	-5.5747
							Liaoning	2017-2018	hydropower	1.28374
							Liaoning	2018-2019	hydropower	5.21299
							Liaoning	2019-2020	hydropower	47.3881
							Liaoning	2004-2005	other power	-0.588659
							Liaoning	2005-2006	other power	0.760904
							Liaoning	2006-2007	other power	0.901628
							Liaoning	2007-2008	other power	12.6748
							Liaoning	2008-2009	other power	26.5218
							Liaoning	2009-2010	other power	8.9391
							Liaoning	2010-2011	other power	2.2849
							Liaoning	2011-2012	other power	2.12349
							Liaoning	2012-2013	other power	11.375
							Liaoning	2013-2014	other power	7.2479
							Liaoning	2014-2015	other power	15.1143
							Liaoning	2015-2016	other power	31.7107
							Liaoning	2016-2017	other power	3.367
							Liaoning	2017-2018	other power	3.57104
							Liaoning	2018-2019	other power	2.2148
							Liaoning	2019-2020	other power	8.73332

## Sheet: WFE-GDP
e
YEAR	Northeast China	Heilongjiang	Jilin	Liaoning		Province	Year	Category of energy	e
2004-2005	0.290818	0.939348	0.228044	0.017267		Northeast China	2004-2005	coal	0.920331
2005-2006	-0.0990098	-0.936798	0.0938826	-0.0466293		Northeast China	2005-2006	coal	0.538834
2006-2007	-0.106666	0.0496888	-4.16973	7.34219		Northeast China	2006-2007	coal	-0.0237935
2007-2008	0.00126142	0.0132481	-0.266101	-0.0960509		Northeast China	2007-2008	coal	-0.00181023
2008-2009	0.0107727	-0.00383479	-0.790364	0.0248265		Northeast China	2008-2009	coal	0.819492
2009-2010	0.227495	-0.170508	0.205654	0.013204		Northeast China	2009-2010	coal	0.527168
2010-2011	0.00846675	-0.0286168	0.0788744	-0.00737214		Northeast China	2010-2011	coal	0.145598
2011-2012	0.00836597	-0.0739384	0.108243	0.00271741		Northeast China	2011-2012	coal	-0.339844
2012-2013	0.000553718	-0.0367349	0.0491565	-0.0390966		Northeast China	2012-2013	coal	-3.57015
2013-2014	0.156286	0.107852	0.296296	0.0244323		Northeast China	2013-2014	coal	-2.45097
2014-2015	0.947869	0.236055	-1.26556	-0.0450749		Northeast China	2014-2015	coal	12.7267
2015-2016	0.0294388	-0.97168	0.0885834	0.0126396		Northeast China	2015-2016	coal	-8.24439
2016-2017	0.175398	-0.0454077	0.453906	0.0355843		Northeast China	2016-2017	coal	-0.333041
2017-2018	0.0619712	0.031102	0.133319	0.0253599		Northeast China	2017-2018	coal	-1.02875
2018-2019	0.0585202	-0.0313369	0.818806	0.14921		Northeast China	2018-2019	coal	-1.64117
2019-2020	0.8552	-0.223853	0.780437	0.0251584		Northeast China	2019-2020	coal	-1.06399
						Northeast China	2004-2005	crude oil	-0.120853
						Northeast China	2005-2006	crude oil	-0.087094
						Northeast China	2006-2007	crude oil	-0.188236
						Northeast China	2007-2008	crude oil	-0.0782077
						Northeast China	2008-2009	crude oil	-0.830009
						Northeast China	2009-2010	crude oil	0.0238278
						Northeast China	2010-2011	crude oil	0.0824733
						Northeast China	2011-2012	crude oil	0.111946
						Northeast China	2012-2013	crude oil	-0.233066
						Northeast China	2013-2014	crude oil	-0.0841903
						Northeast China	2014-2015	crude oil	4.38202
						Northeast China	2015-2016	crude oil	-2.4437
						Northeast China	2016-2017	crude oil	-1.45569
						Northeast China	2017-2018	crude oil	-0.799044
						Northeast China	2018-2019	crude oil	-0.435681
						Northeast China	2019-2020	crude oil	-1.28758
						Northeast China	2004-2005	natural gas	1.19858
						Northeast China	2005-2006	natural gas	0.0327185
						Northeast China	2006-2007	natural gas	0.325723
						Northeast China	2007-2008	natural gas	0.0388046
						Northeast China	2008-2009	natural gas	0.083683
						Northeast China	2009-2010	natural gas	1.48214
						Northeast China	2010-2011	natural gas	-0.150348
						Northeast China	2011-2012	natural gas	0.223338
						Northeast China	2012-2013	natural gas	2.04562
						Northeast China	2013-2014	natural gas	-1.94921
						Northeast China	2014-2015	natural gas	8.51014
						Northeast China	2015-2016	natural gas	4.29833
						Northeast China	2016-2017	natural gas	-0.522647
						Northeast China	2017-2018	natural gas	1.02494
						Northeast China	2018-2019	natural gas	1.02611
						Northeast China	2019-2020	natural gas	5.20101
						Northeast China	2004-2005	thermal power	0.60157
						Northeast China	2005-2006	thermal power	0.763966
						Northeast China	2006-2007	thermal power	0.434334
						Northeast China	2007-2008	thermal power	0.0584154
						Northeast China	2008-2009	thermal power	0.658397
						Northeast China	2009-2010	thermal power	0.451105
						Northeast China	2010-2011	thermal power	0.523432
						Northeast China	2011-2012	thermal power	0.0881321
						Northeast China	2012-2013	thermal power	0.118451
						Northeast China	2013-2014	thermal power	0.909486
						Northeast China	2014-2015	thermal power	1.73602
						Northeast China	2015-2016	thermal power	0.961406
						Northeast China	2016-2017	thermal power	0.425251
						Northeast China	2017-2018	thermal power	0.879387
						Northeast China	2018-2019	thermal power	0.672003
						Northeast China	2019-2020	thermal power	1.35372
						Northeast China	2004-2005	hydropower	2.82381
						Northeast China	2005-2006	hydropower	-1.53098
						Northeast China	2006-2007	hydropower	-0.0131188
						Northeast China	2007-2008	hydropower	-0.0489599
						Northeast China	2008-2009	hydropower	-1.97877
						Northeast China	2009-2010	hydropower	5.53322
						Northeast China	2010-2011	hydropower	-1.8575
						Northeast China	2011-2012	hydropower	0.758251
						Northeast China	2012-2013	hydropower	9.51097
						Northeast China	2013-2014	hydropower	-8.65559
						Northeast China	2014-2015	hydropower	34.7883
						Northeast China	2015-2016	hydropower	18.9721
						Northeast China	2016-2017	hydropower	-4.15698
						Northeast China	2017-2018	hydropower	1.22099
						Northeast China	2018-2019	hydropower	2.28636
						Northeast China	2019-2020	hydropower	20.7883
						Northeast China	2004-2005	other power	1.0209
						Northeast China	2005-2006	other power	0.626794
						Northeast China	2006-2007	other power	8.3254
						Northeast China	2007-2008	other power	9.44119
						Northeast China	2008-2009	other power	16.4898
						Northeast China	2009-2010	other power	5.27935
						Northeast China	2010-2011	other power	1.73209
						Northeast China	2011-2012	other power	1.54749
						Northeast China	2012-2013	other power	7.34982
						Northeast China	2013-2014	other power	4.32162
						Northeast China	2014-2015	other power	-16.0844
						Northeast China	2015-2016	other power	13.7528
						Northeast China	2016-2017	other power	5.50613
						Northeast China	2017-2018	other power	5.45396
						Northeast China	2018-2019	other power	3.34222
						Northeast China	2019-2020	other power	5.31738
						Heilongjiang	2004-2005	coal	2.65308
						Heilongjiang	2005-2006	coal	0.464051
						Heilongjiang	2006-2007	coal	-0.14113
						Heilongjiang	2007-2008	coal	-0.234947
						Heilongjiang	2008-2009	coal	0.520369
						Heilongjiang	2009-2010	coal	-0.051931
						Heilongjiang	2010-2011	coal	-0.0148047
						Heilongjiang	2011-2012	coal	-0.634792
						Heilongjiang	2012-2013	coal	-1.94679
						Heilongjiang	2013-2014	coal	-4.60216
						Heilongjiang	2014-2015	coal	1.42111
						Heilongjiang	2015-2016	coal	-5.80509
						Heilongjiang	2016-2017	coal	1.43563
						Heilongjiang	2017-2018	coal	-0.750207
						Heilongjiang	2018-2019	coal	-1.9466
						Heilongjiang	2019-2020	coal	5.46544
						Heilongjiang	2004-2005	crude oil	-0.214477
						Heilongjiang	2005-2006	crude oil	-0.322362
						Heilongjiang	2006-2007	crude oil	-0.263159
						Heilongjiang	2007-2008	crude oil	-0.217633
						Heilongjiang	2008-2009	crude oil	-0.414808
						Heilongjiang	2009-2010	crude oil	0.0069566
						Heilongjiang	2010-2011	crude oil	0.00140283
						Heilongjiang	2011-2012	crude oil	-0.0103258
						Heilongjiang	2012-2013	crude oil	-0.00165182
						Heilongjiang	2013-2014	crude oil	-0.00920589
						Heilongjiang	2014-2015	crude oil	1.02141
						Heilongjiang	2015-2016	crude oil	-2.71262
						Heilongjiang	2016-2017	crude oil	-1.8346
						Heilongjiang	2017-2018	crude oil	-1.32325
						Heilongjiang	2018-2019	crude oil	-0.766165
						Heilongjiang	2019-2020	crude oil	-4.3833
						Heilongjiang	2004-2005	natural gas	1.33732
						Heilongjiang	2005-2006	natural gas	0.0746999
						Heilongjiang	2006-2007	natural gas	0.230742
						Heilongjiang	2007-2008	natural gas	0.381382
						Heilongjiang	2008-2009	natural gas	9.13776
						Heilongjiang	2009-2010	natural gas	-0.00882356
						Heilongjiang	2010-2011	natural gas	0.170249
						Heilongjiang	2011-2012	natural gas	0.800617
						Heilongjiang	2012-2013	natural gas	0.506028
						Heilongjiang	2013-2014	natural gas	0.421066
						Heilongjiang	2014-2015	natural gas	-0.307569
						Heilongjiang	2015-2016	natural gas	3.53417
						Heilongjiang	2016-2017	natural gas	1.8702
						Heilongjiang	2017-2018	natural gas	1.70792
						Heilongjiang	2018-2019	natural gas	0.89627
						Heilongjiang	2019-2020	natural gas	3.73295
						Heilongjiang	2004-2005	thermal power	1.31853
						Heilongjiang	2005-2006	thermal power	0.692434
						Heilongjiang	2006-2007	thermal power	0.432328
						Heilongjiang	2007-2008	thermal power	0.238481
						Heilongjiang	2008-2009	thermal power	-1.29496
						Heilongjiang	2009-2010	thermal power	0.332721
						Heilongjiang	2010-2011	thermal power	0.363162
						Heilongjiang	2011-2012	thermal power	-0.067789
						Heilongjiang	2012-2013	thermal power	-0.573395
						Heilongjiang	2013-2014	thermal power	2.49805
						Heilongjiang	2014-2015	thermal power	-0.261436
						Heilongjiang	2015-2016	thermal power	0.941473
						Heilongjiang	2016-2017	thermal power	0.625112
						Heilongjiang	2017-2018	thermal power	1.54786
						Heilongjiang	2018-2019	thermal power	0.746421
						Heilongjiang	2019-2020	thermal power	1.67586
						Heilongjiang	2004-2005	hydropower	0.352541
						Heilongjiang	2005-2006	hydropower	0.0225717
						Heilongjiang	2006-2007	hydropower	-1.96569
						Heilongjiang	2007-2008	hydropower	4.1748
						Heilongjiang	2008-2009	hydropower	-2.25442
						Heilongjiang	2009-2010	hydropower	2.10931
						Heilongjiang	2010-2011	hydropower	-1.24909
						Heilongjiang	2011-2012	hydropower	-0.367259
						Heilongjiang	2012-2013	hydropower	11.472
						Heilongjiang	2013-2014	hydropower	-12.8649
						Heilongjiang	2014-2015	hydropower	3.82381
						Heilongjiang	2015-2016	hydropower	0.0338223
						Heilongjiang	2016-2017	hydropower	7.00037
						Heilongjiang	2017-2018	hydropower	5.68757
						Heilongjiang	2018-2019	hydropower	1.06088
						Heilongjiang	2019-2020	hydropower	23.5059
						Heilongjiang	2004-2005	other power	7.80727
						Heilongjiang	2005-2006	other power	0.53918
						Heilongjiang	2006-2007	other power	15.9277
						Heilongjiang	2007-2008	other power	12.3254
						Heilongjiang	2008-2009	other power	69.5469
						Heilongjiang	2009-2010	other power	4.36216
						Heilongjiang	2010-2011	other power	1.70249
						Heilongjiang	2011-2012	other power	1.52508
						Heilongjiang	2012-2013	other power	4.61265
						Heilongjiang	2013-2014	other power	1.48039
						Heilongjiang	2014-2015	other power	-0.140668
						Heilongjiang	2015-2016	other power	14.2575
						Heilongjiang	2016-2017	other power	8.92864
						Heilongjiang	2017-2018	other power	8.69414
						Heilongjiang	2018-2019	other power	4.29709
						Heilongjiang	2019-2020	other power	15.473
						Jilin	2004-2005	coal	-0.188186
						Jilin	2005-2006	coal	0.983913
						Jilin	2006-2007	coal	0.535637
						Jilin	2007-2008	coal	0.707261
						Jilin	2008-2009	coal	1.75811
						Jilin	2009-2010	coal	0.776162
						Jilin	2010-2011	coal	0.347368
						Jilin	2011-2012	coal	1.07648
						Jilin	2012-2013	coal	-6.4419
						Jilin	2013-2014	coal	0.0695383
						Jilin	2014-2015	coal	-36.4883
						Jilin	2015-2016	coal	-8.781
						Jilin	2016-2017	coal	0.444046
						Jilin	2017-2018	coal	-4.78522
						Jilin	2018-2019	coal	-5.44873
						Jilin	2019-2020	coal	-5.56836
						Jilin	2004-2005	crude oil	1.10371
						Jilin	2005-2006	crude oil	1.45453
						Jilin	2006-2007	crude oil	-0.313805
						Jilin	2007-2008	crude oil	0.646717
						Jilin	2008-2009	crude oil	-0.675892
						Jilin	2009-2010	crude oil	0.543175
						Jilin	2010-2011	crude oil	0.255754
						Jilin	2011-2012	crude oil	0.787265
						Jilin	2012-2013	crude oil	-1.52364
						Jilin	2013-2014	crude oil	-0.99002
						Jilin	2014-2015	crude oil	0.466394
						Jilin	2015-2016	crude oil	-2.01693
						Jilin	2016-2017	crude oil	-6.5467
						Jilin	2017-2018	crude oil	-2.61994
						Jilin	2018-2019	crude oil	0.890526
						Jilin	2019-2020	crude oil	0.137842
						Jilin	2004-2005	natural gas	4.35385
						Jilin	2005-2006	natural gas	-3.41635
						Jilin	2006-2007	natural gas	4.40621
						Jilin	2007-2008	natural gas	3.64723
						Jilin	2008-2009	natural gas	2.65477
						Jilin	2009-2010	natural gas	0.997067
						Jilin	2010-2011	natural gas	0.459403
						Jilin	2011-2012	natural gas	3.93535
						Jilin	2012-2013	natural gas	0.891373
						Jilin	2013-2014	natural gas	-1.19332
						Jilin	2014-2015	natural gas	-17.1114
						Jilin	2015-2016	natural gas	-0.651241
						Jilin	2016-2017	natural gas	-1.26793
						Jilin	2017-2018	natural gas	-0.407482
						Jilin	2018-2019	natural gas	1.90598
						Jilin	2019-2020	natural gas	-0.0111804
						Jilin	2004-2005	thermal power	0.580625
						Jilin	2005-2006	thermal power	0.55052
						Jilin	2006-2007	thermal power	0.362264
						Jilin	2007-2008	thermal power	-0.308471
						Jilin	2008-2009	thermal power	1.21222
						Jilin	2009-2010	thermal power	0.056842
						Jilin	2010-2011	thermal power	1.34471
						Jilin	2011-2012	thermal power	-0.198744
						Jilin	2012-2013	thermal power	0.571178
						Jilin	2013-2014	thermal power	0.593176
						Jilin	2014-2015	thermal power	-9.14706
						Jilin	2015-2016	thermal power	-0.195689
						Jilin	2016-2017	thermal power	1.01255
						Jilin	2017-2018	thermal power	2.97967
						Jilin	2018-2019	thermal power	1.6976
						Jilin	2019-2020	thermal power	0.762951
						Jilin	2004-2005	hydropower	2.97657
						Jilin	2005-2006	hydropower	-1.86755
						Jilin	2006-2007	hydropower	0.500404
						Jilin	2007-2008	hydropower	-0.255431
						Jilin	2008-2009	hydropower	-0.359677
						Jilin	2009-2010	hydropower	4.87141
						Jilin	2010-2011	hydropower	-1.95492
						Jilin	2011-2012	hydropower	0.375391
						Jilin	2012-2013	hydropower	9.27114
						Jilin	2013-2014	hydropower	-6.80056
						Jilin	2014-2015	hydropower	-37.4761
						Jilin	2015-2016	hydropower	10.0625
						Jilin	2016-2017	hydropower	-4.84318
						Jilin	2017-2018	hydropower	-0.0363041
						Jilin	2018-2019	hydropower	1.26092
						Jilin	2019-2020	hydropower	8.9886
						Jilin	2004-2005	other power	1.6981
						Jilin	2005-2006	other power	0.311616
						Jilin	2006-2007	other power	19.4763
						Jilin	2007-2008	other power	6.16926
						Jilin	2008-2009	other power	4.70452
						Jilin	2009-2010	other power	2.90059
						Jilin	2010-2011	other power	1.02696
						Jilin	2011-2012	other power	0.799368
						Jilin	2012-2013	other power	3.70553
						Jilin	2013-2014	other power	0.295071
						Jilin	2014-2015	other power	9.76026
						Jilin	2015-2016	other power	4.57997
						Jilin	2016-2017	other power	10.9798
						Jilin	2017-2018	other power	11.6051
						Jilin	2018-2019	other power	6.23278
						Jilin	2019-2020	other power	2.95102
						Liaoning	2004-2005	coal	-0.953266
						Liaoning	2005-2006	coal	0.543151
						Liaoning	2006-2007	coal	-0.173695
						Liaoning	2007-2008	coal	-0.00749944
						Liaoning	2008-2009	coal	0.263639
						Liaoning	2009-2010	coal	1.54609
						Liaoning	2010-2011	coal	0.225162
						Liaoning	2011-2012	coal	-1.15267
						Liaoning	2012-2013	coal	-2.89533
						Liaoning	2013-2014	coal	-2.79162
						Liaoning	2014-2015	coal	-3.84316
						Liaoning	2015-2016	coal	-15.5952
						Liaoning	2016-2017	coal	-2.10759
						Liaoning	2017-2018	coal	-0.953619
						Liaoning	2018-2019	coal	0.102168
						Liaoning	2019-2020	coal	-5.91
						Liaoning	2004-2005	crude oil	-0.141443
						Liaoning	2005-2006	crude oil	-0.175874
						Liaoning	2006-2007	crude oil	-0.0694192
						Liaoning	2007-2008	crude oil	-0.0364957
						Liaoning	2008-2009	crude oil	-2.97499
						Liaoning	2009-2010	crude oil	-0.59299
						Liaoning	2010-2011	crude oil	0.29748
						Liaoning	2011-2012	crude oil	2.0864e-06
						Liaoning	2012-2013	crude oil	0.0131195
						Liaoning	2013-2014	crude oil	0.490957
						Liaoning	2014-2015	crude oil	1.61358
						Liaoning	2015-2016	crude oil	-2.11772
						Liaoning	2016-2017	crude oil	0.414633
						Liaoning	2017-2018	crude oil	-0.0400064
						Liaoning	2018-2019	crude oil	0.211665
						Liaoning	2019-2020	crude oil	-0.589561
						Liaoning	2004-2005	natural gas	-3.46634
						Liaoning	2005-2006	natural gas	0.120668
						Liaoning	2006-2007	natural gas	-1.18971
						Liaoning	2007-2008	natural gas	-0.00639555
						Liaoning	2008-2009	natural gas	-1.25377
						Liaoning	2009-2010	natural gas	-0.146417
						Liaoning	2010-2011	natural gas	-0.565212
						Liaoning	2011-2012	natural gas	0.109493
						Liaoning	2012-2013	natural gas	2.04121
						Liaoning	2013-2014	natural gas	-0.593509
						Liaoning	2014-2015	natural gas	-20.3319
						Liaoning	2015-2016	natural gas	-18.0104
						Liaoning	2016-2017	natural gas	-1.16468
						Liaoning	2017-2018	natural gas	1.77516
						Liaoning	2018-2019	natural gas	0.923268
						Liaoning	2019-2020	natural gas	30.6602
						Liaoning	2004-2005	thermal power	0.103113
						Liaoning	2005-2006	thermal power	0.896315
						Liaoning	2006-2007	thermal power	0.469369
						Liaoning	2007-2008	thermal power	0.104705
						Liaoning	2008-2009	thermal power	0.52605
						Liaoning	2009-2010	thermal power	0.922435
						Liaoning	2010-2011	thermal power	0.26457
						Liaoning	2011-2012	thermal power	0.381799
						Liaoning	2012-2013	thermal power	0.294764
						Liaoning	2013-2014	thermal power	0.537056
						Liaoning	2014-2015	thermal power	-0.508963
						Liaoning	2015-2016	thermal power	3.41911
						Liaoning	2016-2017	thermal power	0.173436
						Liaoning	2017-2018	thermal power	0.326934
						Liaoning	2018-2019	thermal power	0.275863
						Liaoning	2019-2020	thermal power	3.24548
						Liaoning	2004-2005	hydropower	3.84483
						Liaoning	2005-2006	hydropower	-1.09915
						Liaoning	2006-2007	hydropower	-0.302044
						Liaoning	2007-2008	hydropower	-0.665768
						Liaoning	2008-2009	hydropower	-4.53356
						Liaoning	2009-2010	hydropower	6.24482
						Liaoning	2010-2011	hydropower	-1.57946
						Liaoning	2011-2012	hydropower	2.2631
						Liaoning	2012-2013	hydropower	7.84783
						Liaoning	2013-2014	hydropower	-7.17626
						Liaoning	2014-2015	hydropower	-26.009
						Liaoning	2015-2016	hydropower	50.6854
						Liaoning	2016-2017	hydropower	-5.5747
						Liaoning	2017-2018	hydropower	1.28374
						Liaoning	2018-2019	hydropower	5.21299
						Liaoning	2019-2020	hydropower	47.3881
						Liaoning	2004-2005	other power	-0.588659
						Liaoning	2005-2006	other power	0.760904
						Liaoning	2006-2007	other power	0.901628
						Liaoning	2007-2008	other power	12.6748
						Liaoning	2008-2009	other power	26.5218
						Liaoning	2009-2010	other power	8.9391
						Liaoning	2010-2011	other power	2.2849
						Liaoning	2011-2012	other power	2.12349
						Liaoning	2012-2013	other power	11.375
						Liaoning	2013-2014	other power	7.2479
						Liaoning	2014-2015	other power	15.1143
						Liaoning	2015-2016	other power	31.7107
						Liaoning	2016-2017	other power	3.367
						Liaoning	2017-2018	other power	3.57104
						Liaoning	2018-2019	other power	2.2148
						Liaoning	2019-2020	other power	8.73332
