# Supplementary material for: Decoupling evolution of water footprint of energy and its driving factors: Evidence from Northeast China
Source: PLoS One. 2025 Jan 14;20(1):e0317031. doi: 10.1371/journal.pone.0317031 (PMC11731739; doi:10.1371/journal.pone.0317031)
Supplement: S3 Data — (XLSX) [file pone.0317031.s003.xlsx]

## Sheet: Region
Province	Year	WFE	TW	WUR	WSTR	PGDP	ECST	UR	EPR	EEF	ENST	ENR	GIT	PI	PE
Heilongjiang	2005	11.3131	744.3	0.364772	0.20442	1.12622	0.305446	0.53089	116.7	0.907771	0.766049	0.00171717	160	0.820734	0.612897
Heilongjiang	2006	11.5466	727.9	0.393186	0.200908	1.14224	0.318328	0.53492	128.253	0.801609	0.779599	0.00194093	246	0.894806	0.648583
Heilongjiang	2007	11.3605	491.8	0.592517	0.197323	1.19514	0.324573	0.538964	115.725	0.776161	0.766149	0.00301833	309	0.95755	0.702764
Heilongjiang	2008	11.3514	462	0.642857	0.193939	1.26145	0.309529	0.553987	120.042	0.830018	0.7414	0.00241624	396	1.04943	0.781387
Heilongjiang	2009	11.3017	989.6	0.319624	0.176099	1.15906	0.339414	0.554888	99.636	0.69364	0.77088	0.00270761	427	1.32236	1.01956
Heilongjiang	2010	11.5667	853.5	0.380785	0.172308	1.19288	0.370167	0.556744	100.51	0.693433	0.756393	0.00119375	488	1.51809	1.16585
Heilongjiang	2011	11.6536	629.5	0.559809	0.150965	1.28492	0.36544	0.564781	128.8	0.649708	0.784111	0.00205217	537	1.62338	1.18682
Heilongjiang	2012	11.3636	841.4	0.426551	0.116188	1.31058	0.354843	0.568743	112	0.61202	0.801668	0.000770364	686	1.79649	1.29826
Heilongjiang	2013	11.0767	1419.6	0.255213	0.0938449	1.30996	0.347948	0.580469	98	0.601791	0.793479	0.00397847	1112	1.8599	1.34408
Heilongjiang	2014	10.6767	944.3	0.385577	0.0796484	1.27796	0.223731	0.592295	95.158	0.57502	0.801592	0.00364445	1407	2.18597	1.59212
Heilongjiang	2015	10.3292	814.1	0.436433	0.0669856	1.16814	0.189734	0.604704	83.506	0.501457	0.797615	0.0049249	1673	2.36091	1.67311
Heilongjiang	2016	9.9643	843.7	0.417921	0.0584231	1.1436	0.183716	0.611031	81.786	0.476506	0.792181	0.00471065	1489	2.51541	1.77348
Heilongjiang	2017	10.0186	742.5	0.475556	0.0557916	1.12015	0.26085	0.619006	103.944	0.456956	0.781868	0.00259185	1469	2.6799	1.88157
Heilongjiang	2018	10.1314	1011.4	0.340024	0.0575749	1.12222	0.256299	0.634506	119.137	0.541135	0.711057	0.00206847	1794	2.82793	2.0378
Heilongjiang	2019	9.97446	1511.4	0.205373	0.0628222	1.14334	0.230538	0.646083	107.038	0.51565	0.708588	0.000874976	1276	2.95406	2.11591
Heilongjiang	2020	10.1096	1419.9	0.221213	0.0588984	1.34061	0.237188	0.655944	91.7188	0.513706	0.67712	0.00118279	1227	2.96738	1.94523
Jilin	2005	4.88215	559.7	0.175808	0.191057	0.942634	0.196931	0.525037	104.3	0.541873	0.847199	0.00514076	94	0.857063	0.67009
Jilin	2006	4.71337	353.6	0.291007	0.185617	0.985965	0.2054	0.529563	106.073	0.492644	0.862845	0.00362833	108	0.95258	0.716514
Jilin	2007	5.13579	346	0.291329	0.193452	1.11448	0.203825	0.531502	104.446	0.50335	0.859009	0.00543466	158	1.06613	0.80868
Jilin	2008	5.19109	332	0.313554	0.185399	1.17658	0.139951	0.532187	107.732	0.551052	0.801556	0.00524972	179	1.16812	0.885828
Jilin	2009	5.61126	298	0.372819	0.212421	1.19704	0.185558	0.533212	100.809	0.538708	0.804407	0.0038565	240	1.33527	1.04051
Jilin	2010	7.11647	686.7	0.174749	0.2175	1.27603	0.191009	0.533309	101.097	0.551401	0.797481	0.00254912	278	1.49196	1.13063
Jilin	2011	6.81337	315.9	0.415321	0.202744	1.39078	0.212785	0.533945	110.881	0.534848	0.816587	0.00223866	286	1.63606	1.19609
Jilin	2012	7.15096	460.5	0.281868	0.208783	1.43193	0.557556	0.545219	104.451	0.551101	0.777774	0.00172747	393	1.87406	1.35524
Jilin	2013	7.26309	607.4	0.216497	0.201521	1.4333	0.559923	0.557346	97.8117	0.556202	0.780091	0.00262397	437	2.11189	1.51057
Jilin	2014	6.19523	306	0.434641	0.201504	1.42487	0.552387	0.56813	97.8117	0.566342	0.773301	0.00430253	506	2.20994	1.63297
Jilin	2015	5.54698	331.3	0.40326	0.173653	1.34936	0.520103	0.576349	94.4423	0.552554	0.767476	0.00315814	598	2.3981	1.73087
Jilin	2016	5.78058	488.8	0.271072	0.157736	1.32341	0.497616	0.587456	93.7752	0.566341	0.762132	0.00252222	870	2.57014	1.85675
Jilin	2017	6.47959	394.4	0.321247	0.142857	1.32637	0.473072	0.596991	101.45	0.580976	0.717476	0.0022701	1308	2.74879	1.9463
Jilin	2018	5.42859	481.2	0.248337	0.139749	1.31609	0.457192	0.608696	105.987	0.657534	0.635832	0.000698457	1595	2.91432	2.16302
Jilin	2019	5.6586	506.1	0.228018	0.122184	1.33805	0.436896	0.616422	101.669	0.659562	0.625412	0.00163904	1130	3.08034	2.23109
Jilin	2020	6.35754	586.2	0.200785	0.0849618	1.52685	0.393964	0.626511	97.5154	0.687897	0.579179	0.000186648	1204	3.18491	2.06218
Liaoning	2005	8.60962	377.2	0.353393	0.15829	1.55747	0.520759	0.587065	105.1	0.668613	0.745408	0.0107291	363	0.903532	0.861905
Liaoning	2006	9.03908	261.4	0.540168	0.166431	1.6038	0.551316	0.589792	109.409	0.608941	0.74955	0.0128172	499	1.01754	0.918174
Liaoning	2007	9.29187	261.7	0.546045	0.170749	1.72694	0.566434	0.591903	108.68	0.577561	0.74598	0.00468365	583	1.16315	1.03546
Liaoning	2008	9.24452	266	0.536842	0.172969	1.83037	0.623108	0.600463	115.78	0.603267	0.739062	0.00321444	730	1.31798	1.21472
Liaoning	2009	8.97852	171	0.835088	0.167367	1.74183	0.652284	0.603548	104.246	0.523775	0.739749	0.00300586	876	1.50971	1.41628
Liaoning	2010	9.98782	606.7	0.236855	0.173974	1.70061	0.777874	0.621029	100.956	0.525489	0.740965	0.0020567	955	1.72302	1.70117
Liaoning	2011	10.1015	294.8	0.490163	0.16609	1.80753	0.740953	0.640557	114.381	0.511781	0.718489	0.00136851	1345	1.89432	1.90295
Liaoning	2012	10.1713	547.3	0.259821	0.161744	1.80841	1.05743	0.656457	106.394	0.491958	0.691887	0.00134408	1943	2.14731	2.13273
Liaoning	2013	10.3516	463.2	0.306779	0.16045	1.78894	1.03723	0.664605	98.901	0.524647	0.677673	0.0030085	2428	2.42747	2.38788
Liaoning	2014	9.84948	145.9	0.971899	0.16079	1.76402	0.952719	0.670491	97.218	0.502466	0.677114	0.00422826	1971	2.78979	2.61715
Liaoning	2015	9.5427	179	0.786592	0.151989	1.73332	0.662012	0.680498	92.2098	0.489085	0.671051	0.00227632	2287	3.01532	2.76744
Liaoning	2016	9.86596	331.6	0.408323	0.144756	1.74296	0.458619	0.688699	92.7732	0.51562	0.643081	0.00246454	3228	3.1943	2.84237
Liaoning	2017	8.19245	186.3	0.703704	0.141876	1.78215	0.518382	0.694805	106.803	0.510441	0.617938	0.00156649	3310	3.40003	2.94809
Liaoning	2018	9.5987	235.4	0.553526	0.143515	1.83288	0.599456	0.702633	113.289	0.504536	0.587357	0.000765145	4178	3.58931	3.11221
Liaoning	2019	9.99042	256	0.508984	0.140445	1.84211	0.5951	0.712181	104.276	0.476974	0.591273	0.0012827	2528	3.78976	3.28601
Liaoning	2020	10.4064	397.1	0.325611	0.130704	1.88904	0.61929	0.721504	96.515	0.455681	0.584866	0.0010475	2239	3.86185	3.34853

## Sheet: Category
Province	Category	Year	WFE	TW	WUR	WSTR	PGDP	ECST	UR	EPR	EEF	ENST	ENR	GIT	PI	PE
Heilongjiang	coal	2005	3.6561	744.3	0.364772	0.20442	1.12622	0.305446	0.53089	116.7	0.907771	0.766049	0.00171717	160	0.820734	0.612897
Heilongjiang	coal	2006	3.86063	727.9	0.393186	0.200908	1.14224	0.318328	0.53492	128.253	0.801609	0.779599	0.00194093	246	0.894806	0.648583
Heilongjiang	coal	2007	3.77921	491.8	0.592517	0.197323	1.19514	0.324573	0.538964	115.725	0.776161	0.766149	0.00301833	309	0.95755	0.702764
Heilongjiang	coal	2008	3.63313	462	0.642857	0.193939	1.26145	0.309529	0.553987	120.042	0.830018	0.7414	0.00241624	396	1.04943	0.781387
Heilongjiang	coal	2009	3.65557	989.6	0.319624	0.176099	1.15906	0.339414	0.554888	99.636	0.69364	0.77088	0.00270761	427	1.32236	1.01956
Heilongjiang	coal	2010	3.62692	853.5	0.380785	0.172308	1.19288	0.370167	0.556744	100.51	0.693433	0.756393	0.00119375	488	1.51809	1.16585
Heilongjiang	coal	2011	3.61641	629.5	0.559809	0.150965	1.28492	0.36544	0.564781	128.8	0.649708	0.784111	0.00205217	537	1.62338	1.18682
Heilongjiang	coal	2012	3.36667	841.4	0.426551	0.116188	1.31058	0.354843	0.568743	112	0.61202	0.801668	0.000770364	686	1.79649	1.29826
Heilongjiang	coal	2013	2.87087	1419.6	0.255213	0.0938449	1.30996	0.347948	0.580469	98	0.601791	0.793479	0.00397847	1112	1.8599	1.34408
Heilongjiang	coal	2014	2.51216	944.3	0.385577	0.0796484	1.27796	0.223731	0.592295	95.158	0.57502	0.801592	0.00364445	1407	2.18597	1.59212
Heilongjiang	coal	2015	2.37113	814.1	0.436433	0.0669856	1.16814	0.189734	0.604704	83.506	0.501457	0.797615	0.0049249	1673	2.36091	1.67311
Heilongjiang	coal	2016	2.12975	843.7	0.417921	0.0584231	1.1436	0.183716	0.611031	81.786	0.476506	0.792181	0.00471065	1489	2.51541	1.77348
Heilongjiang	coal	2017	2.23719	742.5	0.475556	0.0557916	1.12015	0.26085	0.619006	103.944	0.456956	0.781868	0.00259185	1469	2.6799	1.88157
Heilongjiang	coal	2018	2.16447	1011.4	0.340024	0.0575749	1.12222	0.256299	0.634506	119.137	0.541135	0.711057	0.00206847	1794	2.82793	2.0378
Heilongjiang	coal	2019	1.93558	1511.4	0.205373	0.0628222	1.14334	0.230538	0.646083	107.038	0.51565	0.708588	0.000874976	1276	2.95406	2.11591
Heilongjiang	coal	2020	2.00509	1419.9	0.221213	0.0588984	1.34061	0.237188	0.655944	91.7188	0.513706	0.67712	0.00118279	1227	2.96738	1.94523
Heilongjiang	crude oil	2005	4.73991	744.3	0.364772	0.20442	1.12622	0.305446	0.53089	116.7	0.907771	0.766049	0.00171717	160	0.820734	0.612897
Heilongjiang	crude oil	2006	4.55571	727.9	0.393186	0.200908	1.14224	0.318328	0.53492	128.253	0.801609	0.779599	0.00194093	246	0.894806	0.648583
Heilongjiang	crude oil	2007	4.37655	491.8	0.592517	0.197323	1.19514	0.324573	0.538964	115.725	0.776161	0.766149	0.00301833	309	0.95755	0.702764
Heilongjiang	crude oil	2008	4.21984	462	0.642857	0.193939	1.26145	0.309529	0.553987	120.042	0.830018	0.7414	0.00241624	396	1.04943	0.781387
Heilongjiang	crude oil	2009	4.19906	989.6	0.319624	0.176099	1.15906	0.339414	0.554888	99.636	0.69364	0.77088	0.00270761	427	1.32236	1.01956
Heilongjiang	crude oil	2010	4.20347	853.5	0.380785	0.172308	1.19288	0.370167	0.556744	100.51	0.693433	0.756393	0.00119375	488	1.51809	1.16585
Heilongjiang	crude oil	2011	4.20462	629.5	0.559809	0.150965	1.28492	0.36544	0.564781	128.8	0.649708	0.784111	0.00205217	537	1.62338	1.18682
Heilongjiang	crude oil	2012	4.1999	841.4	0.426551	0.116188	1.31058	0.354843	0.568743	112	0.61202	0.801668	0.000770364	686	1.79649	1.29826
Heilongjiang	crude oil	2013	4.19938	1419.6	0.255213	0.0938449	1.30996	0.347948	0.580469	98	0.601791	0.793479	0.00397847	1112	1.8599	1.34408
Heilongjiang	crude oil	2014	4.19833	944.3	0.385577	0.0796484	1.27796	0.223731	0.592295	95.158	0.57502	0.801592	0.00364445	1407	2.18597	1.59212
Heilongjiang	crude oil	2015	4.02892	814.1	0.436433	0.0669856	1.16814	0.189734	0.604704	83.506	0.501457	0.797615	0.0049249	1673	2.36091	1.67311
Heilongjiang	crude oil	2016	3.83727	843.7	0.417921	0.0584231	1.1436	0.183716	0.611031	81.786	0.476506	0.792181	0.00471065	1489	2.51541	1.77348
Heilongjiang	crude oil	2017	3.58988	742.5	0.475556	0.0557916	1.12015	0.26085	0.619006	103.944	0.456956	0.781868	0.00259185	1469	2.6799	1.88157
Heilongjiang	crude oil	2018	3.38406	1011.4	0.340024	0.0575749	1.12222	0.256299	0.634506	119.137	0.541135	0.711057	0.00206847	1794	2.82793	2.0378
Heilongjiang	crude oil	2019	3.24321	1511.4	0.205373	0.0628222	1.14334	0.230538	0.646083	107.038	0.51565	0.708588	0.000874976	1276	2.95406	2.11591
Heilongjiang	crude oil	2020	3.14979	1419.9	0.221213	0.0588984	1.34061	0.237188	0.655944	91.7188	0.513706	0.67712	0.00118279	1227	2.96738	1.94523
Heilongjiang	natural gas	2005	0.0195448	744.3	0.364772	0.20442	1.12622	0.305446	0.53089	116.7	0.907771	0.766049	0.00171717	160	0.820734	0.612897
Heilongjiang	natural gas	2006	0.0197208	727.9	0.393186	0.200908	1.14224	0.318328	0.53492	128.253	0.801609	0.779599	0.00194093	246	0.894806	0.648583
Heilongjiang	natural gas	2007	0.0204008	491.8	0.592517	0.197323	1.19514	0.324573	0.538964	115.725	0.776161	0.766149	0.00301833	309	0.95755	0.702764
Heilongjiang	natural gas	2008	0.0216809	462	0.642857	0.193939	1.26145	0.309529	0.553987	120.042	0.830018	0.7414	0.00241624	396	1.04943	0.781387
Heilongjiang	natural gas	2009	0.024033	989.6	0.319624	0.176099	1.15906	0.339414	0.554888	99.636	0.69364	0.77088	0.00270761	427	1.32236	1.01956
Heilongjiang	natural gas	2010	0.024001	853.5	0.380785	0.172308	1.19288	0.370167	0.556744	100.51	0.693433	0.756393	0.00119375	488	1.51809	1.16585
Heilongjiang	natural gas	2011	0.024801	629.5	0.559809	0.150965	1.28492	0.36544	0.564781	128.8	0.649708	0.784111	0.00205217	537	1.62338	1.18682
Heilongjiang	natural gas	2012	0.0269611	841.4	0.426551	0.116188	1.31058	0.354843	0.568743	112	0.61202	0.801668	0.000770364	686	1.79649	1.29826
Heilongjiang	natural gas	2013	0.0279931	1419.6	0.255213	0.0938449	1.30996	0.347948	0.580469	98	0.601791	0.793479	0.00397847	1112	1.8599	1.34408
Heilongjiang	natural gas	2014	0.0283131	944.3	0.385577	0.0796484	1.27796	0.223731	0.592295	95.158	0.57502	0.801592	0.00364445	1407	2.18597	1.59212
Heilongjiang	natural gas	2015	0.0286571	814.1	0.436433	0.0669856	1.16814	0.189734	0.604704	83.506	0.501457	0.797615	0.0049249	1673	2.36091	1.67311
Heilongjiang	natural gas	2016	0.0304332	843.7	0.417921	0.0584231	1.1436	0.183716	0.611031	81.786	0.476506	0.792181	0.00471065	1489	2.51541	1.77348
Heilongjiang	natural gas	2017	0.0324333	742.5	0.475556	0.0557916	1.12015	0.26085	0.619006	103.944	0.456956	0.781868	0.00259185	1469	2.6799	1.88157
Heilongjiang	natural gas	2018	0.0348334	1011.4	0.340024	0.0575749	1.12222	0.256299	0.634506	119.137	0.541135	0.711057	0.00206847	1794	2.82793	2.0378
Heilongjiang	natural gas	2019	0.0365295	1511.4	0.205373	0.0628222	1.14334	0.230538	0.646083	107.038	0.51565	0.708588	0.000874976	1276	2.95406	2.11591
Heilongjiang	natural gas	2020	0.0374255	1419.9	0.221213	0.0588984	1.34061	0.237188	0.655944	91.7188	0.513706	0.67712	0.00118279	1227	2.96738	1.94523
Heilongjiang	thermal power	2005	2.53977	744.3	0.364772	0.20442	1.12622	0.305446	0.53089	116.7	0.907771	0.766049	0.00171717	160	0.820734	0.612897
Heilongjiang	thermal power	2006	2.75178	727.9	0.393186	0.200908	1.14224	0.318328	0.53492	128.253	0.801609	0.779599	0.00194093	246	0.894806	0.648583
Heilongjiang	thermal power	2007	2.92957	491.8	0.592517	0.197323	1.19514	0.324573	0.538964	115.725	0.776161	0.766149	0.00301833	309	0.95755	0.702764
Heilongjiang	thermal power	2008	3.04451	462	0.642857	0.193939	1.26145	0.309529	0.553987	120.042	0.830018	0.7414	0.00241624	396	1.04943	0.781387
Heilongjiang	thermal power	2009	2.9977	989.6	0.319624	0.176099	1.15906	0.339414	0.554888	99.636	0.69364	0.77088	0.00270761	427	1.32236	1.01956
Heilongjiang	thermal power	2010	3.14822	853.5	0.380785	0.172308	1.19288	0.370167	0.556744	100.51	0.693433	0.756393	0.00119375	488	1.51809	1.16585
Heilongjiang	thermal power	2011	3.37207	629.5	0.559809	0.150965	1.28492	0.36544	0.564781	128.8	0.649708	0.784111	0.00205217	537	1.62338	1.18682
Heilongjiang	thermal power	2012	3.3472	841.4	0.426551	0.116188	1.31058	0.354843	0.568743	112	0.61202	0.801668	0.000770364	686	1.79649	1.29826
Heilongjiang	thermal power	2013	3.20202	1419.6	0.255213	0.0938449	1.30996	0.347948	0.580469	98	0.601791	0.793479	0.00397847	1112	1.8599	1.34408
Heilongjiang	thermal power	2014	3.41918	944.3	0.385577	0.0796484	1.27796	0.223731	0.592295	95.158	0.57502	0.801592	0.00364445	1407	2.18597	1.59212
Heilongjiang	thermal power	2015	3.4545	814.1	0.436433	0.0669856	1.16814	0.189734	0.604704	83.506	0.501457	0.797615	0.0049249	1673	2.36091	1.67311
Heilongjiang	thermal power	2016	3.51153	843.7	0.417921	0.0584231	1.1436	0.183716	0.611031	81.786	0.476506	0.792181	0.00471065	1489	2.51541	1.77348
Heilongjiang	thermal power	2017	3.58867	742.5	0.475556	0.0557916	1.12015	0.26085	0.619006	103.944	0.456956	0.781868	0.00259185	1469	2.6799	1.88157
Heilongjiang	thermal power	2018	3.82934	1011.4	0.340024	0.0575749	1.12222	0.256299	0.634506	119.137	0.541135	0.711057	0.00206847	1794	2.82793	2.0378
Heilongjiang	thermal power	2019	3.98462	1511.4	0.205373	0.0628222	1.14334	0.230538	0.646083	107.038	0.51565	0.708588	0.000874976	1276	2.95406	2.11591
Heilongjiang	thermal power	2020	4.0285	1419.9	0.221213	0.0588984	1.34061	0.237188	0.655944	91.7188	0.513706	0.67712	0.00118279	1227	2.96738	1.94523
Heilongjiang	hydropower	2005	0.357299	744.3	0.364772	0.20442	1.12622	0.305446	0.53089	116.7	0.907771	0.766049	0.00171717	160	0.820734	0.612897
Heilongjiang	hydropower	2006	0.358271	727.9	0.393186	0.200908	1.14224	0.318328	0.53492	128.253	0.801609	0.779599	0.00194093	246	0.894806	0.648583
Heilongjiang	hydropower	2007	0.253026	491.8	0.592517	0.197323	1.19514	0.324573	0.538964	115.725	0.776161	0.766149	0.00301833	309	0.95755	0.702764
Heilongjiang	hydropower	2008	0.426814	462	0.642857	0.193939	1.26145	0.309529	0.553987	120.042	0.830018	0.7414	0.00241624	396	1.04943	0.781387
Heilongjiang	hydropower	2009	0.41539	989.6	0.319624	0.176099	1.15906	0.339414	0.554888	99.636	0.69364	0.77088	0.00270761	427	1.32236	1.01956
Heilongjiang	hydropower	2010	0.547615	853.5	0.380785	0.172308	1.19288	0.370167	0.556744	100.51	0.693433	0.756393	0.00119375	488	1.51809	1.16585
Heilongjiang	hydropower	2011	0.413689	629.5	0.559809	0.150965	1.28492	0.36544	0.564781	128.8	0.649708	0.784111	0.00205217	537	1.62338	1.18682
Heilongjiang	hydropower	2012	0.397161	841.4	0.426551	0.116188	1.31058	0.354843	0.568743	112	0.61202	0.801668	0.000770364	686	1.79649	1.29826
Heilongjiang	hydropower	2013	0.741821	1419.6	0.255213	0.0938449	1.30996	0.347948	0.580469	98	0.601791	0.793479	0.00397847	1112	1.8599	1.34408
Heilongjiang	hydropower	2014	0.482718	944.3	0.385577	0.0796484	1.27796	0.223731	0.592295	95.158	0.57502	0.801592	0.00364445	1407	2.18597	1.59212
Heilongjiang	hydropower	2015	0.4098	814.1	0.436433	0.0669856	1.16814	0.189734	0.604704	83.506	0.501457	0.797615	0.0049249	1673	2.36091	1.67311
Heilongjiang	hydropower	2016	0.410043	843.7	0.417921	0.0584231	1.1436	0.183716	0.611031	81.786	0.476506	0.792181	0.00471065	1489	2.51541	1.77348
Heilongjiang	hydropower	2017	0.510913	742.5	0.475556	0.0557916	1.12015	0.26085	0.619006	103.944	0.456956	0.781868	0.00259185	1469	2.6799	1.88157
Heilongjiang	hydropower	2018	0.636818	1011.4	0.340024	0.0575749	1.12222	0.256299	0.634506	119.137	0.541135	0.711057	0.00206847	1794	2.82793	2.0378
Heilongjiang	hydropower	2019	0.673521	1511.4	0.205373	0.0628222	1.14334	0.230538	0.646083	107.038	0.51565	0.708588	0.000874976	1276	2.95406	2.11591
Heilongjiang	hydropower	2020	0.77755	1419.9	0.221213	0.0588984	1.34061	0.237188	0.655944	91.7188	0.513706	0.67712	0.00118279	1227	2.96738	1.94523
Heilongjiang	other power	2005	0.0005004	744.3	0.364772	0.20442	1.12622	0.305446	0.53089	116.7	0.907771	0.766049	0.00171717	160	0.820734	0.612897
Heilongjiang	other power	2006	0.000532926	727.9	0.393186	0.200908	1.14224	0.318328	0.53492	128.253	0.801609	0.779599	0.00194093	246	0.894806	0.648583
Heilongjiang	other power	2007	0.00180144	491.8	0.592517	0.197323	1.19514	0.324573	0.538964	115.725	0.776161	0.766149	0.00301833	309	0.95755	0.702764
Heilongjiang	other power	2008	0.00545436	462	0.642857	0.193939	1.26145	0.309529	0.553987	120.042	0.830018	0.7414	0.00241624	396	1.04943	0.781387
Heilongjiang	other power	2009	0.00995796	989.6	0.319624	0.176099	1.15906	0.339414	0.554888	99.636	0.69364	0.77088	0.00270761	427	1.32236	1.01956
Heilongjiang	other power	2010	0.0165132	853.5	0.380785	0.172308	1.19288	0.370167	0.556744	100.51	0.693433	0.756393	0.00119375	488	1.51809	1.16585
Heilongjiang	other power	2011	0.0220176	629.5	0.559809	0.150965	1.28492	0.36544	0.564781	128.8	0.649708	0.784111	0.00205217	537	1.62338	1.18682
Heilongjiang	other power	2012	0.0256705	841.4	0.426551	0.116188	1.31058	0.354843	0.568743	112	0.61202	0.801668	0.000770364	686	1.79649	1.29826
Heilongjiang	other power	2013	0.0346277	1419.6	0.255213	0.0938449	1.30996	0.347948	0.580469	98	0.601791	0.793479	0.00397847	1112	1.8599	1.34408
Heilongjiang	other power	2014	0.0360194	944.3	0.385577	0.0796484	1.27796	0.223731	0.592295	95.158	0.57502	0.801592	0.00364445	1407	2.18597	1.59212
Heilongjiang	other power	2015	0.0362196	814.1	0.436433	0.0669856	1.16814	0.189734	0.604704	83.506	0.501457	0.797615	0.0049249	1673	2.36091	1.67311
Heilongjiang	other power	2016	0.0452754	843.7	0.417921	0.0584231	1.1436	0.183716	0.611031	81.786	0.476506	0.792181	0.00471065	1489	2.51541	1.77348
Heilongjiang	other power	2017	0.059481	742.5	0.475556	0.0557916	1.12015	0.26085	0.619006	103.944	0.456956	0.781868	0.00259185	1469	2.6799	1.88157
Heilongjiang	other power	2018	0.0818876	1011.4	0.340024	0.0575749	1.12222	0.256299	0.634506	119.137	0.541135	0.711057	0.00206847	1794	2.82793	2.0378
Heilongjiang	other power	2019	0.101004	1511.4	0.205373	0.0628222	1.14334	0.230538	0.646083	107.038	0.51565	0.708588	0.000874976	1276	2.95406	2.11591
Heilongjiang	other power	2020	0.111273	1419.9	0.221213	0.0588984	1.34061	0.237188	0.655944	91.7188	0.513706	0.67712	0.00118279	1227	2.96738	1.94523
Jilin	coal	2005	0.848455	559.7	0.175808	0.191057	0.942634	0.196931	0.525037	104.3	0.541873	0.847199	0.00514076	94	0.857063	0.67009
Jilin	coal	2006	0.983755	353.6	0.291007	0.185617	0.985965	0.2054	0.529563	106.073	0.492644	0.862845	0.00362833	108	0.95258	0.716514
Jilin	coal	2007	1.12319	346	0.291329	0.193452	1.11448	0.203825	0.531502	104.446	0.50335	0.859009	0.00543466	158	1.06613	0.80868
Jilin	coal	2008	1.27007	332	0.313554	0.185399	1.17658	0.139951	0.532187	107.732	0.551052	0.801556	0.00524972	179	1.16812	0.885828
Jilin	coal	2009	1.54723	298	0.372819	0.212421	1.19704	0.185558	0.533212	100.809	0.538708	0.804407	0.0038565	240	1.33527	1.04051
Jilin	coal	2010	1.76282	686.7	0.174749	0.2175	1.27603	0.191009	0.533309	101.097	0.551401	0.797481	0.00254912	278	1.49196	1.13063
Jilin	coal	2011	1.8893	315.9	0.415321	0.202744	1.39078	0.212785	0.533945	110.881	0.534848	0.816587	0.00223866	286	1.63606	1.19609
Jilin	coal	2012	2.13737	460.5	0.281868	0.208783	1.43193	0.557556	0.545219	104.451	0.551101	0.777774	0.00172747	393	1.87406	1.35524
Jilin	coal	2013	0.947559	607.4	0.216497	0.201521	1.4333	0.559923	0.557346	97.8117	0.556202	0.780091	0.00262397	437	2.11189	1.51057
Jilin	coal	2014	0.951323	306	0.434641	0.201504	1.42487	0.552387	0.56813	97.8117	0.566342	0.773301	0.00430253	506	2.20994	1.63297
Jilin	coal	2015	0.771955	331.3	0.40326	0.173653	1.34936	0.520103	0.576349	94.4423	0.552554	0.767476	0.00315814	598	2.3981	1.73087
Jilin	coal	2016	0.495211	488.8	0.271072	0.157736	1.32341	0.497616	0.587456	93.7752	0.566341	0.762132	0.00252222	870	2.57014	1.85675
Jilin	coal	2017	0.50565	394.4	0.321247	0.142857	1.32637	0.473072	0.596991	101.45	0.580976	0.717476	0.0022701	1308	2.74879	1.9463
Jilin	coal	2018	0.432143	481.2	0.248337	0.139749	1.31609	0.457192	0.608696	105.987	0.657534	0.635832	0.000698457	1595	2.91432	2.16302
Jilin	coal	2019	0.333177	506.1	0.228018	0.122184	1.33805	0.436896	0.616422	101.669	0.659562	0.625412	0.00163904	1130	3.08034	2.23109
Jilin	coal	2020	0.249455	586.2	0.200785	0.0849618	1.52685	0.393964	0.626511	97.5154	0.687897	0.579179	0.000186648	1204	3.18491	2.06218
Jilin	crude oil	2005	0.5779	559.7	0.175808	0.191057	0.942634	0.196931	0.525037	104.3	0.541873	0.847199	0.00514076	94	0.857063	0.67009
Jilin	crude oil	2006	0.714135	353.6	0.291007	0.185617	0.985965	0.2054	0.529563	106.073	0.492644	0.862845	0.00362833	108	0.95258	0.716514
Jilin	crude oil	2007	0.654834	346	0.291329	0.193452	1.11448	0.203825	0.531502	104.446	0.50335	0.859009	0.00543466	158	1.06613	0.80868
Jilin	crude oil	2008	0.733133	332	0.313554	0.185399	1.17658	0.139951	0.532187	107.732	0.551052	0.801556	0.00524972	179	1.16812	0.885828
Jilin	crude oil	2009	0.671627	298	0.372819	0.212421	1.19704	0.185558	0.533212	100.809	0.538708	0.804407	0.0038565	240	1.33527	1.04051
Jilin	crude oil	2010	0.737121	686.7	0.174749	0.2175	1.27603	0.191009	0.533309	101.097	0.551401	0.797481	0.00254912	278	1.49196	1.13063
Jilin	crude oil	2011	0.776061	315.9	0.415321	0.202744	1.39078	0.212785	0.533945	110.881	0.534848	0.816587	0.00223866	286	1.63606	1.19609
Jilin	crude oil	2012	0.850581	460.5	0.281868	0.208783	1.43193	0.557556	0.545219	104.451	0.551101	0.777774	0.00172747	393	1.87406	1.35524
Jilin	crude oil	2013	0.738591	607.4	0.216497	0.201521	1.4333	0.559923	0.557346	97.8117	0.556202	0.780091	0.00262397	437	2.11189	1.51057
Jilin	crude oil	2014	0.696817	306	0.434641	0.201504	1.42487	0.552387	0.56813	97.8117	0.566342	0.773301	0.00430253	506	2.20994	1.63297
Jilin	crude oil	2015	0.698497	331.3	0.40326	0.173653	1.34936	0.520103	0.576349	94.4423	0.552554	0.767476	0.00315814	598	2.3981	1.73087
Jilin	crude oil	2016	0.640979	488.8	0.271072	0.157736	1.32341	0.497616	0.587456	93.7752	0.566341	0.762132	0.00252222	870	2.57014	1.85675
Jilin	crude oil	2017	0.441769	394.4	0.321247	0.142857	1.32637	0.473072	0.596991	101.45	0.580976	0.717476	0.0022701	1308	2.74879	1.9463
Jilin	crude oil	2018	0.406608	481.2	0.248337	0.139749	1.31609	0.457192	0.608696	105.987	0.657534	0.635832	0.000698457	1595	2.91432	2.16302
Jilin	crude oil	2019	0.421827	506.1	0.228018	0.122184	1.33805	0.436896	0.616422	101.669	0.659562	0.625412	0.00163904	1130	3.08034	2.23109
Jilin	crude oil	2020	0.424451	586.2	0.200785	0.0849618	1.52685	0.393964	0.626511	97.5154	0.687897	0.579179	0.000186648	1204	3.18491	2.06218
Jilin	natural gas	2005	0.00432017	559.7	0.175808	0.191057	0.942634	0.196931	0.525037	104.3	0.541873	0.847199	0.00514076	94	0.857063	0.67009
Jilin	natural gas	2006	0.00192808	353.6	0.291007	0.185617	0.985965	0.2054	0.529563	106.073	0.492644	0.862845	0.00362833	108	0.95258	0.716514
Jilin	natural gas	2007	0.00417617	346	0.291329	0.193452	1.11448	0.203825	0.531502	104.446	0.50335	0.859009	0.00543466	158	1.06613	0.80868
Jilin	natural gas	2008	0.00699228	332	0.313554	0.185399	1.17658	0.139951	0.532187	107.732	0.551052	0.801556	0.00524972	179	1.16812	0.885828
Jilin	natural gas	2009	0.00929637	298	0.372819	0.212421	1.19704	0.185558	0.533212	100.809	0.538708	0.804407	0.0038565	240	1.33527	1.04051
Jilin	natural gas	2010	0.0109604	686.7	0.174749	0.2175	1.27603	0.191009	0.533309	101.097	0.551401	0.797481	0.00254912	278	1.49196	1.13063
Jilin	natural gas	2011	0.0120005	315.9	0.415321	0.202744	1.39078	0.212785	0.533945	110.881	0.534848	0.816587	0.00223866	286	1.63606	1.19609
Jilin	natural gas	2012	0.0177607	460.5	0.281868	0.208783	1.43193	0.557556	0.545219	104.451	0.551101	0.777774	0.00172747	393	1.87406	1.35524
Jilin	natural gas	2013	0.0191288	607.4	0.216497	0.201521	1.4333	0.559923	0.557346	97.8117	0.556202	0.780091	0.00262397	437	2.11189	1.51057
Jilin	natural gas	2014	0.0178247	306	0.434641	0.201504	1.42487	0.552387	0.56813	97.8117	0.566342	0.773301	0.00430253	506	2.20994	1.63297
Jilin	natural gas	2015	0.0162487	331.3	0.40326	0.173653	1.34936	0.520103	0.576349	94.4423	0.552554	0.767476	0.00315814	598	2.3981	1.73087
Jilin	natural gas	2016	0.0158166	488.8	0.271072	0.157736	1.32341	0.497616	0.587456	93.7752	0.566341	0.762132	0.00252222	870	2.57014	1.85675
Jilin	natural gas	2017	0.0148646	394.4	0.321247	0.142857	1.32637	0.473072	0.596991	101.45	0.580976	0.717476	0.0022701	1308	2.74879	1.9463
Jilin	natural gas	2018	0.0146806	481.2	0.248337	0.139749	1.31609	0.457192	0.608696	105.987	0.657534	0.635832	0.000698457	1595	2.91432	2.16302
Jilin	natural gas	2019	0.0158566	506.1	0.228018	0.122184	1.33805	0.436896	0.616422	101.669	0.659562	0.625412	0.00163904	1130	3.08034	2.23109
Jilin	natural gas	2020	0.0158486	586.2	0.200785	0.0849618	1.52685	0.393964	0.626511	97.5154	0.687897	0.579179	0.000186648	1204	3.18491	2.06218
Jilin	thermal power	2005	1.54782	559.7	0.175808	0.191057	0.942634	0.196931	0.525037	104.3	0.541873	0.847199	0.00514076	94	0.857063	0.67009
Jilin	thermal power	2006	1.68593	353.6	0.291007	0.185617	0.985965	0.2054	0.529563	106.073	0.492644	0.862845	0.00362833	108	0.95258	0.716514
Jilin	thermal power	2007	1.84754	346	0.291329	0.193452	1.11448	0.203825	0.531502	104.446	0.50335	0.859009	0.00543466	158	1.06613	0.80868
Jilin	thermal power	2008	1.74217	332	0.313554	0.185399	1.17658	0.139951	0.532187	107.732	0.551052	0.801556	0.00524972	179	1.16812	0.885828
Jilin	thermal power	2009	2.00431	298	0.372819	0.212421	1.19704	0.185558	0.533212	100.809	0.538708	0.804407	0.0038565	240	1.33527	1.04051
Jilin	thermal power	2010	2.02476	686.7	0.174749	0.2175	1.27603	0.191009	0.533309	101.097	0.551401	0.797481	0.00254912	278	1.49196	1.13063
Jilin	thermal power	2011	2.58715	315.9	0.415321	0.202744	1.39078	0.212785	0.533945	110.881	0.534848	0.816587	0.00223866	286	1.63606	1.19609
Jilin	thermal power	2012	2.52443	460.5	0.281868	0.208783	1.43193	0.557556	0.545219	104.451	0.551101	0.777774	0.00172747	393	1.87406	1.35524
Jilin	thermal power	2013	2.64903	607.4	0.216497	0.201521	1.4333	0.559923	0.557346	97.8117	0.556202	0.780091	0.00262397	437	2.11189	1.51057
Jilin	thermal power	2014	2.7388	306	0.434641	0.201504	1.42487	0.552387	0.56813	97.8117	0.566342	0.773301	0.00430253	506	2.20994	1.63297
Jilin	thermal power	2015	2.60935	331.3	0.40326	0.173653	1.34936	0.520103	0.576349	94.4423	0.552554	0.767476	0.00315814	598	2.3981	1.73087
Jilin	thermal power	2016	2.5885	488.8	0.271072	0.157736	1.32341	0.497616	0.587456	93.7752	0.566341	0.762132	0.00252222	870	2.57014	1.85675
Jilin	thermal power	2017	2.71293	394.4	0.321247	0.142857	1.32637	0.473072	0.596991	101.45	0.580976	0.717476	0.0022701	1308	2.74879	1.9463
Jilin	thermal power	2018	2.9585	481.2	0.248337	0.139749	1.31609	0.457192	0.608696	105.987	0.657534	0.635832	0.000698457	1595	2.91432	2.16302
Jilin	thermal power	2019	3.16959	506.1	0.228018	0.122184	1.33805	0.436896	0.616422	101.669	0.659562	0.625412	0.00163904	1130	3.08034	2.23109
Jilin	thermal power	2020	3.27872	586.2	0.200785	0.0849618	1.52685	0.393964	0.626511	97.5154	0.687897	0.579179	0.000186648	1204	3.18491	2.06218
Jilin	hydropower	2005	1.90316	559.7	0.175808	0.191057	0.942634	0.196931	0.525037	104.3	0.541873	0.847199	0.00514076	94	0.857063	0.67009
Jilin	hydropower	2006	1.32711	353.6	0.291007	0.185617	0.985965	0.2054	0.529563	106.073	0.492644	0.862845	0.00362833	108	0.95258	0.716514
Jilin	hydropower	2007	1.50284	346	0.291329	0.193452	1.11448	0.203825	0.531502	104.446	0.50335	0.859009	0.00543466	158	1.06613	0.80868
Jilin	hydropower	2008	1.43187	332	0.313554	0.185399	1.17658	0.139951	0.532187	107.732	0.551052	0.801556	0.00524972	179	1.16812	0.885828
Jilin	hydropower	2009	1.36794	298	0.372819	0.212421	1.19704	0.185558	0.533212	100.809	0.538708	0.804407	0.0038565	240	1.33527	1.04051
Jilin	hydropower	2010	2.56429	686.7	0.174749	0.2175	1.27603	0.191009	0.533309	101.097	0.551401	0.797481	0.00254912	278	1.49196	1.13063
Jilin	hydropower	2011	1.52885	315.9	0.415321	0.202744	1.39078	0.212785	0.533945	110.881	0.534848	0.816587	0.00223866	286	1.63606	1.19609
Jilin	hydropower	2012	1.59885	460.5	0.281868	0.208783	1.43193	0.557556	0.545219	104.451	0.551101	0.777774	0.00172747	393	1.87406	1.35524
Jilin	hydropower	2013	2.87978	607.4	0.216497	0.201521	1.4333	0.559923	0.557346	97.8117	0.556202	0.780091	0.00262397	437	2.11189	1.51057
Jilin	hydropower	2014	1.76097	306	0.434641	0.201504	1.42487	0.552387	0.56813	97.8117	0.566342	0.773301	0.00430253	506	2.20994	1.63297
Jilin	hydropower	2015	1.41996	331.3	0.40326	0.173653	1.34936	0.520103	0.576349	94.4423	0.552554	0.767476	0.00315814	598	2.3981	1.73087
Jilin	hydropower	2016	2.0033	488.8	0.271072	0.157736	1.32341	0.497616	0.587456	93.7752	0.566341	0.762132	0.00252222	870	2.57014	1.85675
Jilin	hydropower	2017	1.5427	394.4	0.321247	0.142857	1.32637	0.473072	0.596991	101.45	0.580976	0.717476	0.0022701	1308	2.74879	1.9463
Jilin	hydropower	2018	1.541	481.2	0.248337	0.139749	1.31609	0.457192	0.608696	105.987	0.657534	0.635832	0.000698457	1595	2.91432	2.16302
Jilin	hydropower	2019	1.62267	506.1	0.228018	0.122184	1.33805	0.436896	0.616422	101.669	0.659562	0.625412	0.00163904	1130	3.08034	2.23109
Jilin	hydropower	2020	2.28088	586.2	0.200785	0.0849618	1.52685	0.393964	0.626511	97.5154	0.687897	0.579179	0.000186648	1204	3.18491	2.06218
Jilin	other power	2005	0.000495396	559.7	0.175808	0.191057	0.942634	0.196931	0.525037	104.3	0.541873	0.847199	0.00514076	94	0.857063	0.67009
Jilin	other power	2006	0.000520416	353.6	0.291007	0.185617	0.985965	0.2054	0.529563	106.073	0.492644	0.862845	0.00362833	108	0.95258	0.716514
Jilin	other power	2007	0.00320256	346	0.291329	0.193452	1.11448	0.203825	0.531502	104.446	0.50335	0.859009	0.00543466	158	1.06613	0.80868
Jilin	other power	2008	0.00685548	332	0.313554	0.185399	1.17658	0.139951	0.532187	107.732	0.551052	0.801556	0.00524972	179	1.16812	0.885828
Jilin	other power	2009	0.0108587	298	0.372819	0.212421	1.19704	0.185558	0.533212	100.809	0.538708	0.804407	0.0038565	240	1.33527	1.04051
Jilin	other power	2010	0.0165132	686.7	0.174749	0.2175	1.27603	0.191009	0.533309	101.097	0.551401	0.797481	0.00254912	278	1.49196	1.13063
Jilin	other power	2011	0.020016	315.9	0.415321	0.202744	1.39078	0.212785	0.533945	110.881	0.534848	0.816587	0.00223866	286	1.63606	1.19609
Jilin	other power	2012	0.0219676	460.5	0.281868	0.208783	1.43193	0.557556	0.545219	104.451	0.551101	0.777774	0.00172747	393	1.87406	1.35524
Jilin	other power	2013	0.0290018	607.4	0.216497	0.201521	1.4333	0.559923	0.557346	97.8117	0.556202	0.780091	0.00262397	437	2.11189	1.51057
Jilin	other power	2014	0.0294907	306	0.434641	0.201504	1.42487	0.552387	0.56813	97.8117	0.566342	0.773301	0.00430253	506	2.20994	1.63297
Jilin	other power	2015	0.030978	331.3	0.40326	0.173653	1.34936	0.520103	0.576349	94.4423	0.552554	0.767476	0.00315814	598	2.3981	1.73087
Jilin	other power	2016	0.0367704	488.8	0.271072	0.157736	1.32341	0.497616	0.587456	93.7752	0.566341	0.762132	0.00252222	870	2.57014	1.85675
Jilin	other power	2017	0.0559368	394.4	0.321247	0.142857	1.32637	0.473072	0.596991	101.45	0.580976	0.717476	0.0022701	1308	2.74879	1.9463
Jilin	other power	2018	0.0756574	481.2	0.248337	0.139749	1.31609	0.457192	0.608696	105.987	0.657534	0.635832	0.000698457	1595	2.91432	2.16302
Jilin	other power	2019	0.095477	506.1	0.228018	0.122184	1.33805	0.436896	0.616422	101.669	0.659562	0.625412	0.00163904	1130	3.08034	2.23109
Jilin	other power	2020	0.108192	586.2	0.200785	0.0849618	1.52685	0.393964	0.626511	97.5154	0.687897	0.579179	0.000186648	1204	3.18491	2.06218
Liaoning	coal	2005	2.20363	377.2	0.353393	0.15829	1.55747	0.520759	0.587065	105.1	0.668613	0.745408	0.0107291	363	0.903532	0.861905
Liaoning	coal	2006	2.38982	261.4	0.540168	0.166431	1.6038	0.551316	0.589792	109.409	0.608941	0.74955	0.0128172	499	1.01754	0.918174
Liaoning	coal	2007	2.29573	261.7	0.546045	0.170749	1.72694	0.566434	0.591903	108.68	0.577561	0.74598	0.00468365	583	1.16315	1.03546
Liaoning	coal	2008	2.29264	266	0.536842	0.172969	1.83037	0.623108	0.600463	115.78	0.603267	0.739062	0.00321444	730	1.31798	1.21472
Liaoning	coal	2009	2.3264	171	0.835088	0.167367	1.74183	0.652284	0.603548	104.246	0.523775	0.739749	0.00300586	876	1.50971	1.41628
Liaoning	coal	2010	2.62968	606.7	0.236855	0.173974	1.70061	0.777874	0.621029	100.956	0.525489	0.740965	0.0020567	955	1.72302	1.70117
Liaoning	coal	2011	2.73444	294.8	0.490163	0.16609	1.80753	0.740953	0.640557	114.381	0.511781	0.718489	0.00136851	1345	1.89432	1.90295
Liaoning	coal	2012	2.44657	547.3	0.259821	0.161744	1.80841	1.05743	0.656457	106.394	0.491958	0.691887	0.00134408	1943	2.14731	2.13273
Liaoning	coal	2013	1.90675	463.2	0.306779	0.16045	1.78894	1.03723	0.664605	98.901	0.524647	0.677673	0.0030085	2428	2.42747	2.38788
Liaoning	coal	2014	1.68038	145.9	0.971899	0.16079	1.76402	0.952719	0.670491	97.218	0.502466	0.677114	0.00422826	1971	2.78979	2.61715
Liaoning	coal	2015	1.62085	179	0.786592	0.151989	1.73332	0.662012	0.680498	92.2098	0.489085	0.671051	0.00227632	2287	3.01532	2.76744
Liaoning	coal	2016	1.39296	331.6	0.408323	0.144756	1.74296	0.458619	0.688699	92.7732	0.51562	0.643081	0.00246454	3228	3.1943	2.84237
Liaoning	coal	2017	1.20574	186.3	0.703704	0.141876	1.78215	0.518382	0.694805	106.803	0.510441	0.617938	0.00156649	3310	3.40003	2.94809
Liaoning	coal	2018	1.1094	235.4	0.553526	0.143515	1.83288	0.599456	0.702633	113.289	0.504536	0.587357	0.000765145	4178	3.58931	3.11221
Liaoning	coal	2019	1.11589	256	0.508984	0.140445	1.84211	0.5951	0.712181	104.276	0.476974	0.591273	0.0012827	2528	3.78976	3.28601
Liaoning	coal	2020	1.07447	397.1	0.325611	0.130704	1.88904	0.61929	0.721504	96.515	0.455681	0.584866	0.0010475	2239	3.86185	3.34853
Liaoning	crude oil	2005	1.32352	377.2	0.353393	0.15829	1.55747	0.520759	0.587065	105.1	0.668613	0.745408	0.0107291	363	0.903532	0.861905
Liaoning	crude oil	2006	1.28731	261.4	0.540168	0.166431	1.6038	0.551316	0.589792	109.409	0.608941	0.74955	0.0128172	499	1.01754	0.918174
Liaoning	crude oil	2007	1.26705	261.7	0.546045	0.170749	1.72694	0.566434	0.591903	108.68	0.577561	0.74598	0.00468365	583	1.16315	1.03546
Liaoning	crude oil	2008	1.25876	266	0.536842	0.172969	1.83037	0.623108	0.600463	115.78	0.603267	0.739062	0.00321444	730	1.31798	1.21472
Liaoning	crude oil	2009	1.04958	171	0.835088	0.167367	1.74183	0.652284	0.603548	104.246	0.523775	0.739749	0.00300586	876	1.50971	1.41628
Liaoning	crude oil	2010	0.997103	606.7	0.236855	0.173974	1.70061	0.777874	0.621029	100.956	0.525489	0.740965	0.0020567	955	1.72302	1.70117
Liaoning	crude oil	2011	1.04958	294.8	0.490163	0.16609	1.80753	0.740953	0.640557	114.381	0.511781	0.718489	0.00136851	1345	1.89432	1.90295
Liaoning	crude oil	2012	1.04958	547.3	0.259821	0.161744	1.80841	1.05743	0.656457	106.394	0.491958	0.691887	0.00134408	1943	2.14731	2.13273
Liaoning	crude oil	2013	1.05063	463.2	0.306779	0.16045	1.78894	1.03723	0.664605	98.901	0.524647	0.677673	0.0030085	2428	2.42747	2.38788
Liaoning	crude oil	2014	1.07257	145.9	0.971899	0.16079	1.76402	0.952719	0.670491	97.218	0.502466	0.677114	0.00422826	1971	2.78979	2.61715
Liaoning	crude oil	2015	1.08852	179	0.786592	0.151989	1.73332	0.662012	0.680498	92.2098	0.489085	0.671051	0.00227632	2287	3.01532	2.76744
Liaoning	crude oil	2016	1.06774	331.6	0.408323	0.144756	1.74296	0.458619	0.688699	92.7732	0.51562	0.643081	0.00246454	3228	3.1943	2.84237
Liaoning	crude oil	2017	1.09597	186.3	0.703704	0.141876	1.78215	0.518382	0.694805	106.803	0.510441	0.617938	0.00156649	3310	3.40003	2.94809
Liaoning	crude oil	2018	1.0923	235.4	0.553526	0.143515	1.83288	0.599456	0.702633	113.289	0.504536	0.587357	0.000765145	4178	3.58931	3.11221
Liaoning	crude oil	2019	1.10552	256	0.508984	0.140445	1.84211	0.5951	0.712181	104.276	0.476974	0.591273	0.0012827	2528	3.78976	3.28601
Liaoning	crude oil	2020	1.10143	397.1	0.325611	0.130704	1.88904	0.61929	0.721504	96.515	0.455681	0.584866	0.0010475	2239	3.86185	3.34853
Liaoning	natural gas	2005	0.00937638	377.2	0.353393	0.15829	1.55747	0.520759	0.587065	105.1	0.668613	0.745408	0.0107291	363	0.903532	0.861905
Liaoning	natural gas	2006	0.00955238	261.4	0.540168	0.166431	1.6038	0.551316	0.589792	109.409	0.608941	0.74955	0.0128172	499	1.01754	0.918174
Liaoning	natural gas	2007	0.00697628	261.7	0.546045	0.170749	1.72694	0.566434	0.591903	108.68	0.577561	0.74598	0.00468365	583	1.16315	1.03546
Liaoning	natural gas	2008	0.00696828	266	0.536842	0.172969	1.83037	0.623108	0.600463	115.78	0.603267	0.739062	0.00321444	730	1.31798	1.21472
Liaoning	natural gas	2009	0.00648026	171	0.835088	0.167367	1.74183	0.652284	0.603548	104.246	0.523775	0.739749	0.00300586	876	1.50971	1.41628
Liaoning	natural gas	2010	0.00640026	606.7	0.236855	0.173974	1.70061	0.777874	0.621029	100.956	0.525489	0.740965	0.0020567	955	1.72302	1.70117
Liaoning	natural gas	2011	0.00576023	294.8	0.490163	0.16609	1.80753	0.740953	0.640557	114.381	0.511781	0.718489	0.00136851	1345	1.89432	1.90295
Liaoning	natural gas	2012	0.00576023	547.3	0.259821	0.161744	1.80841	1.05743	0.656457	106.394	0.491958	0.691887	0.00134408	1943	2.14731	2.13273
Liaoning	natural gas	2013	0.00665627	463.2	0.306779	0.16045	1.78894	1.03723	0.664605	98.901	0.524647	0.677673	0.0030085	2428	2.42747	2.38788
Liaoning	natural gas	2014	0.00648826	145.9	0.971899	0.16079	1.76402	0.952719	0.670491	97.218	0.502466	0.677114	0.00422826	1971	2.78979	2.61715
Liaoning	natural gas	2015	0.00527221	179	0.786592	0.151989	1.73332	0.662012	0.680498	92.2098	0.489085	0.671051	0.00227632	2287	3.01532	2.76744
Liaoning	natural gas	2016	0.00441618	331.6	0.408323	0.144756	1.74296	0.458619	0.688699	92.7732	0.51562	0.643081	0.00246454	3228	3.1943	2.84237
Liaoning	natural gas	2017	0.00408816	186.3	0.703704	0.141876	1.78215	0.518382	0.694805	106.803	0.510441	0.617938	0.00156649	3310	3.40003	2.94809
Liaoning	natural gas	2018	0.00469619	235.4	0.553526	0.143515	1.83288	0.599456	0.702633	113.289	0.504536	0.587357	0.000765145	4178	3.58931	3.11221
Liaoning	natural gas	2019	0.0049442	256	0.508984	0.140445	1.84211	0.5951	0.712181	104.276	0.476974	0.591273	0.0012827	2528	3.78976	3.28601
Liaoning	natural gas	2020	0.00589624	397.1	0.325611	0.130704	1.88904	0.61929	0.721504	96.515	0.455681	0.584866	0.0010475	2239	3.86185	3.34853
Liaoning	thermal power	2005	3.69299	377.2	0.353393	0.15829	1.55747	0.520759	0.587065	105.1	0.668613	0.745408	0.0107291	363	0.903532	0.861905
Liaoning	thermal power	2006	4.20791	261.4	0.540168	0.166431	1.6038	0.551316	0.589792	109.409	0.608941	0.74955	0.0128172	499	1.01754	0.918174
Liaoning	thermal power	2007	4.65561	261.7	0.546045	0.170749	1.72694	0.566434	0.591903	108.68	0.577561	0.74598	0.00468365	583	1.16315	1.03546
Liaoning	thermal power	2008	4.74302	266	0.536842	0.172969	1.83037	0.623108	0.600463	115.78	0.603267	0.739062	0.00321444	730	1.31798	1.21472
Liaoning	thermal power	2009	4.88239	171	0.835088	0.167367	1.74183	0.652284	0.603548	104.246	0.523775	0.739749	0.00300586	876	1.50971	1.41628
Liaoning	thermal power	2010	5.26214	606.7	0.236855	0.173974	1.70061	0.777874	0.621029	100.956	0.525489	0.740965	0.0020567	955	1.72302	1.70117
Liaoning	thermal power	2011	5.50845	294.8	0.490163	0.16609	1.80753	0.740953	0.640557	114.381	0.511781	0.718489	0.00136851	1345	1.89432	1.90295
Liaoning	thermal power	2012	5.70053	547.3	0.259821	0.161744	1.80841	1.05743	0.656457	106.394	0.491958	0.691887	0.00134408	1943	2.14731	2.13273
Liaoning	thermal power	2013	5.82858	463.2	0.306779	0.16045	1.78894	1.03723	0.664605	98.901	0.524647	0.677673	0.0030085	2428	2.42747	2.38788
Liaoning	thermal power	2014	5.96171	145.9	0.971899	0.16079	1.76402	0.952719	0.670491	97.218	0.502466	0.677114	0.00422826	1971	2.78979	2.61715
Liaoning	thermal power	2015	5.93374	179	0.786592	0.151989	1.73332	0.662012	0.680498	92.2098	0.489085	0.671051	0.00227632	2287	3.01532	2.76744
Liaoning	thermal power	2016	6.11664	331.6	0.408323	0.144756	1.74296	0.458619	0.688699	92.7732	0.51562	0.643081	0.00246454	3228	3.1943	2.84237
Liaoning	thermal power	2017	6.18429	186.3	0.703704	0.141876	1.78215	0.518382	0.694805	106.803	0.510441	0.617938	0.00156649	3310	3.40003	2.94809
Liaoning	thermal power	2018	6.35369	235.4	0.553526	0.143515	1.83288	0.599456	0.702633	113.289	0.504536	0.587357	0.000765145	4178	3.58931	3.11221
Liaoning	thermal power	2019	6.45394	256	0.508984	0.140445	1.84211	0.5951	0.712181	104.276	0.476974	0.591273	0.0012827	2528	3.78976	3.28601
Liaoning	thermal power	2020	6.58549	397.1	0.325611	0.130704	1.88904	0.61929	0.721504	96.515	0.455681	0.584866	0.0010475	2239	3.86185	3.34853
Liaoning	hydropower	2005	1.37888	377.2	0.353393	0.15829	1.55747	0.520759	0.587065	105.1	0.668613	0.745408	0.0107291	363	0.903532	0.861905
Liaoning	hydropower	2006	1.14311	261.4	0.540168	0.166431	1.6038	0.551316	0.589792	109.409	0.608941	0.74955	0.0128172	499	1.01754	0.918174
Liaoning	hydropower	2007	1.06485	261.7	0.546045	0.170749	1.72694	0.566434	0.591903	108.68	0.577561	0.74598	0.00468365	583	1.16315	1.03546
Liaoning	hydropower	2008	0.937727	266	0.536842	0.172969	1.83037	0.623108	0.600463	115.78	0.603267	0.739062	0.00321444	730	1.31798	1.21472
Liaoning	hydropower	2009	0.700257	171	0.835088	0.167367	1.74183	0.652284	0.603548	104.246	0.523775	0.739749	0.00300586	876	1.50971	1.41628
Liaoning	hydropower	2010	1.06898	606.7	0.236855	0.173974	1.70061	0.777874	0.621029	100.956	0.525489	0.740965	0.0020567	955	1.72302	1.70117
Liaoning	hydropower	2011	0.770259	294.8	0.490163	0.16609	1.80753	0.740953	0.640557	114.381	0.511781	0.718489	0.00136851	1345	1.89432	1.90295
Liaoning	hydropower	2012	0.929463	547.3	0.259821	0.161744	1.80841	1.05743	0.656457	106.394	0.491958	0.691887	0.00134408	1943	2.14731	2.13273
Liaoning	hydropower	2013	1.48534	463.2	0.306779	0.16045	1.78894	1.03723	0.664605	98.901	0.524647	0.677673	0.0030085	2428	2.42747	2.38788
Liaoning	hydropower	2014	1.03203	145.9	0.971899	0.16079	1.76402	0.952719	0.670491	97.218	0.502466	0.677114	0.00422826	1971	2.78979	2.61715
Liaoning	hydropower	2015	0.784599	179	0.786592	0.151989	1.73332	0.662012	0.680498	92.2098	0.489085	0.671051	0.00227632	2287	3.01532	2.76744
Liaoning	hydropower	2016	1.14311	331.6	0.408323	0.144756	1.74296	0.458619	0.688699	92.7732	0.51562	0.643081	0.00246454	3228	3.1943	2.84237
Liaoning	hydropower	2017	0.736716	186.3	0.703704	0.141876	1.78215	0.518382	0.694805	106.803	0.510441	0.617938	0.00156649	3310	3.40003	2.94809
Liaoning	hydropower	2018	0.815954	235.4	0.553526	0.143515	1.83288	0.599456	0.702633	113.289	0.504536	0.587357	0.000765145	4178	3.58931	3.11221
Liaoning	hydropower	2019	1.05926	256	0.508984	0.140445	1.84211	0.5951	0.712181	104.276	0.476974	0.591273	0.0012827	2528	3.78976	3.28601
Liaoning	hydropower	2020	1.37451	397.1	0.325611	0.130704	1.88904	0.61929	0.721504	96.515	0.455681	0.584866	0.0010475	2239	3.86185	3.34853
Liaoning	other power	2005	0.00122598	377.2	0.353393	0.15829	1.55747	0.520759	0.587065	105.1	0.668613	0.745408	0.0107291	363	0.903532	0.861905
Liaoning	other power	2006	0.0013711	261.4	0.540168	0.166431	1.6038	0.551316	0.589792	109.409	0.608941	0.74955	0.0128172	499	1.01754	0.918174
Liaoning	other power	2007	0.00165132	261.7	0.546045	0.170749	1.72694	0.566434	0.591903	108.68	0.577561	0.74598	0.00468365	583	1.16315	1.03546
Liaoning	other power	2008	0.00540432	266	0.536842	0.172969	1.83037	0.623108	0.600463	115.78	0.603267	0.739062	0.00321444	730	1.31798	1.21472
Liaoning	other power	2009	0.0134107	171	0.835088	0.167367	1.74183	0.652284	0.603548	104.246	0.523775	0.739749	0.00300586	876	1.50971	1.41628
Liaoning	other power	2010	0.0235188	606.7	0.236855	0.173974	1.70061	0.777874	0.621029	100.956	0.525489	0.740965	0.0020567	955	1.72302	1.70117
Liaoning	other power	2011	0.0330264	294.8	0.490163	0.16609	1.80753	0.740953	0.640557	114.381	0.511781	0.718489	0.00136851	1345	1.89432	1.90295
Liaoning	other power	2012	0.0394315	547.3	0.259821	0.161744	1.80841	1.05743	0.656457	106.394	0.491958	0.691887	0.00134408	1943	2.14731	2.13273
Liaoning	other power	2013	0.0736132	463.2	0.306779	0.16045	1.78894	1.03723	0.664605	98.901	0.524647	0.677673	0.0030085	2428	2.42747	2.38788
Liaoning	other power	2014	0.0963032	145.9	0.971899	0.16079	1.76402	0.952719	0.670491	97.218	0.502466	0.677114	0.00422826	1971	2.78979	2.61715
Liaoning	other power	2015	0.109721	179	0.786592	0.151989	1.73332	0.662012	0.680498	92.2098	0.489085	0.671051	0.00227632	2287	3.01532	2.76744
Liaoning	other power	2016	0.141088	331.6	0.408323	0.144756	1.74296	0.458619	0.688699	92.7732	0.51562	0.643081	0.00246454	3228	3.1943	2.84237
Liaoning	other power	2017	0.171383	186.3	0.703704	0.141876	1.78215	0.518382	0.694805	106.803	0.510441	0.617938	0.00156649	3310	3.40003	2.94809
Liaoning	other power	2018	0.222659	235.4	0.553526	0.143515	1.83288	0.599456	0.702633	113.289	0.504536	0.587357	0.000765145	4178	3.58931	3.11221
Liaoning	other power	2019	0.250867	256	0.508984	0.140445	1.84211	0.5951	0.712181	104.276	0.476974	0.591273	0.0012827	2528	3.78976	3.28601
Liaoning	other power	2020	0.264627	397.1	0.325611	0.130704	1.88904	0.61929	0.721504	96.515	0.455681	0.584866	0.0010475	2239	3.86185	3.34853
